# Supplementary material for: Habitat Temperatures of the Red Firebug, Pyrrhocoris apterus: The Value of Small-Scale Climate Data Measurement
Source: Insects. 2023 Oct 30;14(11):843. doi: 10.3390/insects14110843 (PMC10672010; doi:10.3390/insects14110843)
Supplement: Supplementary file 1 [file insects-14-00843-s001.zip]

Archive with 2 entries (2 files):
- Table S1_Small-scale temperature data 2013-2016.xlsx
- Table S2_2015_day_week_month.xlsx
