# Supplementary material for: Habitat Temperatures of the Red Firebug, Pyrrhocoris apterus: The Value of Small-Scale Climate Data Measurement
Source: Insects. 2023 Oct 30;14(11):843. doi: 10.3390/insects14110843 (PMC10672010; doi:10.3390/insects14110843)
Supplement: Supplementary file 1 [file insects-14-00843-s001.zip › Table S1_Small-scale temperature data 2013-2016.xlsx]

## Sheet: legend
	Location: 47.17855N, 15.5729E, 521m ASL, Styria, Austria, Central Europe
Sensor #	measured parameter; location
M00	temperature (T; °C); weather station on site (WSlocal), 2.7 m above ground level (AGL)
M01	wind (m s-1); WSlocal, 2.7 m AGL
M02	T; Tilia sp. near the roots; north (shade), 1 cm AGL, near winter hibernaculum
M03	T; Tilia sp. trunk; north (shade), 100 cm AGL
M04	T; Tilia sp. crown, 250 cm AGL
M05	T; trellis post; south (sun), 1 cm AGL
M06	T; trellis post; north (shade), 1 cm AGL
M07	T; trellis post; north (shade), soil, under fall foliage, near winter hibernaculum
M08	T; trellis post; south (sun), 1 cm AGL
M10	rH (%); WSlocal, 2.7 m AGL
M22	T; porch, crevices between cobblestones, -10 cm AGL, winter hibernaculum
	Longer lasting lack of sensor data due to water ingress (2014) and a nearby lightning strike (2016).
	Freely available temperature data
ZAMG WS Gleisdorf	https://dataset.api.hub.geosphere.at/app/frontend/station/historical/klima-v1-1m
ZAMG SPARTACUS	https://data.hub.geosphere.at/dataset/spartacus-v2-1d-1km
ZAMG INCA_L	https://data.hub.geosphere.at/dataset/inca-v1-1h-1km
ECA&D E-OBS	https://surfobs.climate.copernicus.eu/dataaccess/access_eobs.php#datafiles

## Sheet: data
DATE:	TIME:	M00: °C	M01: ms	M02: °C	M03: °C	M04: °C	M05: °C	M06: °C	M07: °C	M08: °C	M10: %H	M22: °C	DATE&TIME:
2013-11-23	13:39:25	8.64	0.6	7.3	8.3	8.5	7.8		7.6	8	83.5	8	2013-11-23 13:39:25
2013-11-23	13:49:25	8.58	0.4	7.5	8	8.4	7.8		7.7	7.6	84.9	7.9	2013-11-23 13:49:25
2013-11-23	13:59:25	8.64	0.8	7.4	8.1	8.6	7.7		7.6	7.7	83.3	8.2	2013-11-23 13:59:25
2013-11-23	14:09:25	8.67	0.5	7.3	8.1	8.2	7.6		7.4	7.7	82.5	7.7	2013-11-23 14:09:25
2013-11-23	14:19:25	8.56	1.2	7.3	8	8.2	7.5		7.5	7.6	83.8	8.2	2013-11-23 14:19:25
2013-11-23	14:29:25	8.58	1.4	7.5	8.2	8.5	7.7		7.5	7.7	83.3	8.2	2013-11-23 14:29:25
2013-11-23	14:39:25	8.62	0.4	7.6	8	8.2	7.6		7.4	7.6	83.2	7.7	2013-11-23 14:39:25
2013-11-23	14:49:25	8.55	2.3	7.2	8.2	8.6	7.7		7.4	7.6	82.7	8.3	2013-11-23 14:49:25
2013-11-23	14:59:25	8.45	0.7	7.1	7.9	8	7.4		7.4	7.5	84.7	7.7	2013-11-23 14:59:25
2013-11-23	15:09:25	8.47	0.1	7.5	8.2	8.4	7.5		7.4	7.5	84.2	7.6	2013-11-23 15:09:25
2013-11-23	15:19:25	8.52	0.6	7.2	8	8.1	7.5		7.5	7.6	83.7	7.5	2013-11-23 15:19:25
2013-11-23	15:29:25	8.59	0	7.6	8	8.2	7.6		7.5	7.7	82.9	7.6	2013-11-23 15:29:25
2013-11-23	15:39:25	8.56	0	7.4	7.7	8	7.3		7.4	7.6	83.5	7.6	2013-11-23 15:39:25
2013-11-23	15:49:25	8.5	0	7.5	8.3	8.5	7.2		7.4	7.5	83.2	7.8	2013-11-23 15:49:25
2013-11-23	15:59:25	8.48	0.2	7.6	8	8.2	7.2		7.3	7.5	82.7	7.6	2013-11-23 15:59:25
2013-11-23	16:09:25	8.5	0.6	7.6	8.3	8.4	7.3		7.2	7.5	82.4	7.7	2013-11-23 16:09:25
2013-11-23	16:19:25	8.54	0.9	7.3	8.1	8.5	7.2		7.3	7.6	82.3	7.7	2013-11-23 16:19:25
2013-11-23	16:29:25	8.55	0.5	7.1	8	8.3	7.4		7.3	7.6	82.1	7.7	2013-11-23 16:29:25
2013-11-23	16:39:25	8.45	0.3	7	7.7	8.3	7.3		7.3	7.5	83	7.9	2013-11-23 16:39:25
2013-11-23	16:49:25	8.45	0.1	7.6	8.2	8.4	7.2		7.3	7.4	82.5	7.7	2013-11-23 16:49:25
2013-11-23	16:59:25	8.49	0.5	7	7.9	8.4	7.3		7.3	7.6	82.4	7.7	2013-11-23 16:59:25
2013-11-23	17:09:25	8.34	0.9	6.9	7.8	8.2	7.2		7.3	7.5	83.5	7.7	2013-11-23 17:09:25
2013-11-23	17:19:25	8.22	0.6	7	7.9	8.1	7.2		7.3	7.4	84.5	7.8	2013-11-23 17:19:25
2013-11-23	17:29:25	8.03	0	7.3	7.8	8	7		7.3	7.4	85.6	7.7	2013-11-23 17:29:25
2013-11-23	17:39:25	8.02	0.4	6.5	7.7	7.9	7		7.2	7.5	84.8	7.7	2013-11-23 17:39:25
2013-11-23	17:49:25	7.74	1	6.5	7.4	7.5	6.9		7.1	7.4	87.4	7.5	2013-11-23 17:49:25
2013-11-23	17:59:25	7.68	0	6.8	7.4	7.6	6.8		7.1	7.2	88.1	7.5	2013-11-23 17:59:25
2013-11-23	18:09:25	7.54	0.3	6.4	7.2	7.3	6.8		7.1	7.3	89.4	7.5	2013-11-23 18:09:25
2013-11-23	18:19:25	7.53	1.3	6.6	7.2	7.4	6.8		7.1	7.2	88.9	7.5	2013-11-23 18:19:25
2013-11-23	18:29:25	7.5	0.6	6.5	7.2	7.4	6.8		6.9	7.2	88.8	7.5	2013-11-23 18:29:25
2013-11-23	18:39:25	7.45	1	6.3	7.1	7.3	6.7		6.9	7.1	89.3	7.6	2013-11-23 18:39:25
2013-11-23	18:49:25	7.34	0.2	6.3	7	7.2	6.8		7	7.2	90.2	7.5	2013-11-23 18:49:25
2013-11-23	18:59:25	7.32	1.1	6.2	7	7.2	6.6		6.9	7.1	90	7.4	2013-11-23 18:59:25
2013-11-23	19:09:25	7.34	0.1	6.1	7	7.1	6.6		6.9	7.1	89.2	7.4	2013-11-23 19:09:25
2013-11-23	19:19:25	7.26	0	6.1	6.9	7.1	6.6		6.9	7.1	89.9	7.4	2013-11-23 19:19:25
2013-11-23	19:29:25	7.25	0.1	6.1	7	7.1	6.6		6.9	7.1	89.7	7.4	2013-11-23 19:29:25
2013-11-23	19:39:25	7.16	0.4	6.1	6.9	6.9	6.5		6.8	7	90.7	7.3	2013-11-23 19:39:25
2013-11-23	19:49:25	7.16	0.1	6	6.6	7	6.5		6.8	7	89.9	7.4	2013-11-23 19:49:25
2013-11-23	19:59:25	7.06	0.7	6	6.8	7.1	6.4		6.7	7	90.2	7.3	2013-11-23 19:59:25
2013-11-23	20:09:25	6.99	0.4	5.9	6.6	6.9	6.4		6.7	6.9	90.1	7.3	2013-11-23 20:09:25
2013-11-23	20:19:25	6.92	0.1	5.8	6.5	6.7	6.3		6.6	6.8	90.4	7.2	2013-11-23 20:19:25
2013-11-23	20:29:25	6.8	0.1	5.7	6.4	6.5	6.3		6.6	6.8	91.6	7.1	2013-11-23 20:29:25
2013-11-23	20:39:25	6.68	0	5.7	6.5	6.7	6.2		6.5	6.8	92.2	7.1	2013-11-23 20:39:25
2013-11-23	20:49:25	6.62	0	5.7	6.3	6.5	6.2		6.5	6.8	92.3	7.2	2013-11-23 20:49:25
2013-11-23	20:59:25	6.58	0	5.7	6.3	6	6.1		6.4	6.7	91.7	7	2013-11-23 20:59:25
2013-11-23	21:09:25	6.54	0.1	5.6	6.2	6	6.1		6.4	6.6	91.3	7	2013-11-23 21:09:25
2013-11-23	21:19:25	6.44	0.6	5.5	6.1	5.8	6		6.4	6.5	91.7	7.1	2013-11-23 21:19:25
2013-11-23	21:29:25	6.4	0.5	5.5	6	5.8	6.1		6.4	6.5	91.5	7.1	2013-11-23 21:29:25
2013-11-23	21:39:25	6.36	0.1	5.4	5.9	5.8	5.9		6.3	6.5	91.4	7	2013-11-23 21:39:25
2013-11-23	21:49:25	6.36	0	5.4	5.9	5.8	6		6.2	6.5	91.5	7	2013-11-23 21:49:25
2013-11-23	21:59:25	6.34	0.1	5.3	6	5.7	5.7		6	6.3	91	6.8	2013-11-23 21:59:25
2013-11-23	22:09:25	6.32	0	5.3	5.8	5.7	5.9		6.1	6.4	91.7	7	2013-11-23 22:09:25
2013-11-23	22:19:25	6.24	0	5.3	5.8	5.7	5.9		6.1	6.5	92.3	7	2013-11-23 22:19:25
2013-11-23	22:29:25	6.39	1.6	5.3	6.1	6	5.8		6	6.4	89.5	6.9	2013-11-23 22:29:25
2013-11-23	22:39:25	6.2	0.2	5.2	6	6.1	5.7		5.9	6.4	91.9	6.7	2013-11-23 22:39:25
2013-11-23	22:49:25	6.19	0	5.3	5.9	6.1	5.8		6	6.3	91.4	6.9	2013-11-23 22:49:25
2013-11-23	22:59:25	6.19	0	5.2	5.8	6	5.8		6	6.3	91.6	6.9	2013-11-23 22:59:25
2013-11-23	23:09:25	6.13	0.2	5.2	6	6.2	5.7		6.1	6.4	91.8	6.8	2013-11-23 23:09:25
2013-11-23	23:19:25	6.12	0	5.1	5.7	5.9	5.7		6.1	6.2	91.3	6.8	2013-11-23 23:19:25
2013-11-23	23:29:25	6.04	0.8	5.1	5.7	6	5.6		6	6.2	91.4	6.7	2013-11-23 23:29:25
2013-11-23	23:39:25	6	0.1	4.9	5.9	6.2	5.5		6	6.3	91.5	6.7	2013-11-23 23:39:25
2013-11-23	23:49:25	5.92	0.1	4.9	5.6	5.7	5.6		5.6	6.1	92.1	6.7	2013-11-23 23:49:25
2013-11-23	23:59:25	5.88	0.1	5	5.8	5.9	5.6		5.8	6.2	92.1	6.8	2013-11-23 23:59:25
2013-11-24	00:09:25	6	0.1	4.9	5.7	5.9	5.5		5.6	6.1	90	6.7	2013-11-24 00:09:25
2013-11-24	00:19:25	5.86	0	4.8	5.5	5.7	5.5		5.7	6.2	92.2	6.7	2013-11-24 00:19:25
2013-11-24	00:29:25	5.74	0	4.9	5.4	5.5	5.5		5.7	6.1	92.8	6.7	2013-11-24 00:29:25
2013-11-24	00:39:25	5.72	0	4.8	5.5	5.7	5.5		5.8	6.2	92.7	6.7	2013-11-24 00:39:25
2013-11-24	00:49:25	5.72	0	4.8	5.3	5.5	5.5		5.7	6.1	92.4	6.7	2013-11-24 00:49:25
2013-11-24	00:59:25	5.68	0.2	4.9	5.4	5.5	5.5		5.8	6.1	91.9	6.3	2013-11-24 00:59:25
2013-11-24	01:09:25	5.58	0.1	4.6	5.3	5.4	5.4		5.5	6.1	92.9	6.6	2013-11-24 01:09:25
2013-11-24	01:19:25	5.52	0	4.6	5.2	5.4	5.3		5.6	6.1	93.3	6.3	2013-11-24 01:19:25
2013-11-24	01:29:25	5.51	0.2	4.6	5.4	5.5	5.4		5.6	6	92.7	6.6	2013-11-24 01:29:25
2013-11-24	01:39:25	5.44	0	4.7	5.1	5.3	5.3		5.5	6.1	93.9	6.5	2013-11-24 01:39:25
2013-11-24	01:49:25	5.39	0	4.6	4.9	5.1	5.2		5.5	5.9	94.4	6.5	2013-11-24 01:49:25
2013-11-24	01:59:25	5.38	0	4.7	5.1	5.2	5.3		5.6	6.1	94.2	6.5	2013-11-24 01:59:25
2013-11-24	02:09:25	5.35	0	4.6	5	5.2	5.3		5.5	6.1	94.4	6.5	2013-11-24 02:09:25
2013-11-24	02:19:25	5.3	0	4.6	5.1	5.2	5.3		5.5	6.1	94	6.4	2013-11-24 02:19:25
2013-11-24	02:29:25	5.24	0	4.5	5.1	5.2	5.1		5.3	5.8	94.2	6.1	2013-11-24 02:29:25
2013-11-24	02:39:25	5.22	0.1	4.5	5	5.1	5.1		5.3	5.8	94.8	6	2013-11-24 02:39:25
2013-11-24	02:49:25	5.22	0	4.4	4.9	5.1	5		5.3	5.9	94.7	6.3	2013-11-24 02:49:25
2013-11-24	02:59:25	5.18	0	4.5	4.9	5.1	5.1		5.2	5.8	94.4	6.3	2013-11-24 02:59:25
2013-11-24	03:09:25	5.16	0	4.4	4.8	5	5.1		5.4	5.8	94.2	6.2	2013-11-24 03:09:25
2013-11-24	03:19:25	5.06	0	4.3	4.8	4.9	5.1		5.3	5.9	94.7	6.3	2013-11-24 03:19:25
2013-11-24	03:29:25	5.03	0	4.4	4.8	4.9	5		5.3	6	94.7	6.3	2013-11-24 03:29:25
2013-11-24	03:39:25	4.97	0	4.3	4.6	4.7	5		5.4	5.9	94.9	6.3	2013-11-24 03:39:25
2013-11-24	03:49:25	4.93	0	4.3	4.7	4.7	5		5.2	5.9	94.8	6.3	2013-11-24 03:49:25
2013-11-24	03:59:25	4.85	0.1	4	4.5	4.7	4.7		4.9	5.6	95.1	5.9	2013-11-24 03:59:25
2013-11-24	04:09:25	4.76	0.2	4.1	4.4	4.6	4.5		4.7	5.2	95.3	5.8	2013-11-24 04:09:25
2013-11-24	04:19:25	4.72	0	4.1	4.4	4.6	4.7		5	5.6	94.4	5.8	2013-11-24 04:19:25
2013-11-24	04:29:25	4.66	0.1	4.3	4.4	4.5	4.8		5	5.5	94.8	6	2013-11-24 04:29:25
2013-11-24	04:39:25	4.62	0.1	4.3	4.4	4.6	4.8		5.2	5.9	94.6	6.2	2013-11-24 04:39:25
2013-11-24	04:49:25	4.6	0.1	4.2	4.3	4.4	4.8		5.1	5.8	94	6	2013-11-24 04:49:25
2013-11-24	04:59:25	4.56	0	4	4.4	4.3	4.6		5	5.7	94.4	5.4	2013-11-24 04:59:25
2013-11-24	05:09:25	4.55	0	4.1	4.4	4.4	4.7		5	5.8	94.9	6	2013-11-24 05:09:25
2013-11-24	05:19:25	4.52	0	4	4.3	4.3	4.7		5	5.7	94.8	5.8	2013-11-24 05:19:25
2013-11-24	05:29:25	4.46	0	3.8	4.2	4.3	4.5		4.9	5.8	94.4	6	2013-11-24 05:29:25
2013-11-24	05:39:25	4.45	0	4	4.3	4.3	4.7		4.9	5.8	94.5	5.8	2013-11-24 05:39:25
2013-11-24	05:49:25	4.42	0	3.7	4.2	4.3	4.7		4.9	5.7	94.6	5.9	2013-11-24 05:49:25
2013-11-24	05:59:25	4.36	0	4	4.3	4.2	4.7		4.9	5.7	95.1	6	2013-11-24 05:59:25
2013-11-24	06:09:25	4.36	0	3.8	4.3	4.2	4.6		4.8	5.5	95.3	5.4	2013-11-24 06:09:25
2013-11-24	06:19:25	4.28	0	3.5	3.9	4	4.3		4.7	5.3	95.3	5.9	2013-11-24 06:19:25
2013-11-24	06:29:25	4.26	0	3.8	4	4.1	4.4		4.7	5.7	95.3	5.8	2013-11-24 06:29:25
2013-11-24	06:39:25	4.24	0	4	4.2	4.2	4.6		4.9	5.4	95.2	5.8	2013-11-24 06:39:25
2013-11-24	06:49:25	4.23	0	3.7	4	4	4.4		4.8	5.6	95	5.9	2013-11-24 06:49:25
2013-11-24	06:59:25	4.22	0	3.9	4.1	4.1	4.5		4.8	5.5	95.6	5.8	2013-11-24 06:59:25
2013-11-24	07:09:25	4.2	0	4	4.1	4	4.5		5	5.6	96.1	5.5	2013-11-24 07:09:25
2013-11-24	07:19:25	4.26	0	4	4.2	4.1	4.7		5	5.7	96.3	5.2	2013-11-24 07:19:25
2013-11-24	07:29:25	4.24	0	3.7	3.9	4	4.4		5.1	5.6	96.7	5.4	2013-11-24 07:29:25
2013-11-24	07:39:25	4.32	0	3.9	4.2	4.1	4.7		4.9	5.7	96.8	5.4	2013-11-24 07:39:25
2013-11-24	07:49:25	4.36	0	3.9	4.1	4.2	4.6		4.9	5.7	96.7	5.4	2013-11-24 07:49:25
2013-11-24	07:59:25	4.38	0	4	4.3	4.3	4.7		5	5.7	96.8	5.6	2013-11-24 07:59:25
2013-11-24	08:09:25	4.4	0.1	4	4.3	4.3	4.8		4.9	5.6	96.5	5.2	2013-11-24 08:09:25
2013-11-24	08:19:25	4.28	0	3.9	4.1	3.9	4.7		4.9	5.6	95.7	5.2	2013-11-24 08:19:25
2013-11-24	08:29:25	4.15	0	3.8	3.9	3.9	4.6		4.9	5.5	95.9	5.6	2013-11-24 08:29:25
2013-11-24	08:39:25	4.05	0	3.7	4	3.9	4.6		4.8	5.6	96.3	5.4	2013-11-24 08:39:25
2013-11-24	08:49:25	4.01	0	3.4	3.7	3.9	4.2		4.8	5.3	96	5.5	2013-11-24 08:49:25
2013-11-24	08:59:25	3.96	0	3.7	3.9	3.9	4.3		5	5.4	95.6	5.5	2013-11-24 08:59:25
2013-11-24	09:09:25	4.03	0	4.1	4.1	4	4.7		5.1	5.5	96.2	5	2013-11-24 09:09:25
2013-11-24	09:19:25	4.06	0.1	3.7	4	4	4.6		5.3	5.5	96.2	4.9	2013-11-24 09:19:25
2013-11-24	09:29:25	4.05	0	4.1	4.2	4	4.7		5.2	5.5	96.3	5	2013-11-24 09:29:25
2013-11-24	09:39:25	4.09	0	4.1	4.1	4.1	4.9		5.3	5.6	96.2	5.2	2013-11-24 09:39:25
2013-11-24	09:49:25	4.15	0.1	3.9	4	4.1	4.8		5.2	5.6	96.1	5.1	2013-11-24 09:49:25
2013-11-24	09:59:25	4.2	0	3.6	3.8	4.1	5		5.1	5.4	96.3	5.2	2013-11-24 09:59:25
2013-11-24	10:09:25	4.26	0	3.8	4	4.1	4.7		4.9	5.3	96.3	5.4	2013-11-24 10:09:25
2013-11-24	10:19:25	4.29	0	3.9	4.1	4.1	4.7		4.8	5.3	95.9	5.4	2013-11-24 10:19:25
2013-11-24	10:29:25	4.31	0	3.8	4.1	4.1	4.9		4.8	5.3	96.9	5.2	2013-11-24 10:29:25
2013-11-24	10:39:25	4.36	0	4	4.1	4.2	4.8		5.2	5.5	96.6	5.4	2013-11-24 10:39:25
2013-11-24	10:49:25	4.36	0	3.9	4.1	4.2	4.6		5.2	5.1	96.6	5.4	2013-11-24 10:49:25
2013-11-24	10:59:25	4.57	0.2	3.8	4.6	4.8	4.8		5.1	5.3	93.8	5.4	2013-11-24 10:59:25
2013-11-24	11:09:25	4.68	0	4	4.5	4.5	4.8		5	5.4	93.8	5.4	2013-11-24 11:09:25
2013-11-24	11:19:25	4.72	0	4.1	4.6	4.6	5.1		5.3	5.6	93.7	5.4	2013-11-24 11:19:25
2013-11-24	11:29:25	4.87	0.1	4	4.9	5	4.6		4.8	5.3	92	5.4	2013-11-24 11:29:25
2013-11-24	11:39:25	4.92	0.3	4.1	4.8	5	5		5.1	5.3	92.1	5.5	2013-11-24 11:39:25
2013-11-24	11:49:25	5.04	0	4.3	4.9	5	5.2		5.2	5.5	90.9	5.5	2013-11-24 11:49:25
2013-11-24	11:59:25	5.04	0.2	4.3	4.9	4.9	4.9		4.9	5.4	90.9	5.4	2013-11-24 11:59:25
2013-11-24	12:09:25	5.07	0.9	4.3	4.9	5	4.9		4.8	5.3	90	5.5	2013-11-24 12:09:25
2013-11-24	12:19:25	5.14	0.9	4	5	5.1	4.8		4.8	5.2	89	5.5	2013-11-24 12:19:25
2013-11-24	12:29:25	5.19	0.1	4.2	5.1	5.3	5.3		5	5.3	89.1	5.5	2013-11-24 12:29:25
2013-11-24	12:39:25	5.28	0.7	4.2	5.1	5.3	5.3		5.1	5.4	88.5	5.6	2013-11-24 12:39:25
2013-11-24	12:49:25	5.26	0.9	4.2	4.9	5.3	5.2		4.8	5.4	88.1	5.5	2013-11-24 12:49:25
2013-11-24	12:59:25	5.09	0.3	3.9	4.8	4.9	5		4.7	5.2	88.4	5.5	2013-11-24 12:59:25
2013-11-24	13:09:25	5.06	0.3	4	4.7	4.9	4.9		4.9	5.1	88.7	5.5	2013-11-24 13:09:25
2013-11-24	13:19:25	5.12	0.3	3.9	5	5.2	5.1		4.6	5.2	87.7	5.5	2013-11-24 13:19:25
2013-11-24	13:29:25	5.17	0.9	4	5.1	5.2	5.2		4.6	5.2	87.7	5.6	2013-11-24 13:29:25
2013-11-24	13:39:25	5.24	0	4.2	5.2	5.3	5.3		4.8	5.3	88	5.6	2013-11-24 13:39:25
2013-11-24	13:49:25	5.4	0.4	4.4	5.2	5.5	5.4		4.8	5.3	87.2	5.7	2013-11-24 13:49:25
2013-11-24	13:59:25	5.46	0.4	4.1	5.5	5.5	5.4		4.7	5.3	85.6	5.7	2013-11-24 13:59:25
2013-11-24	14:09:25	5.46	0.7	4.2	5.3	5.4	5.3		4.7	5.3	86.4	5.7	2013-11-24 14:09:25
2013-11-24	14:19:25	5.45	2.8	4.9	5.3	5.5	5.3		4.6	5.2	86	5.7	2013-11-24 14:19:25
2013-11-24	14:29:25	5.46	1	4.8	5.3	5.4	5.3		4.6	5.2	86.2	5.7	2013-11-24 14:29:25
2013-11-24	14:39:25	5.46	0.7	4.7	5.1	5.3	5.1		4.6	5.3	86.3	5.7	2013-11-24 14:39:25
2013-11-24	14:49:25	5.44	0.6	4.8	5.3	5.5	5.1		4.7	5.3	85.9	5.7	2013-11-24 14:49:25
2013-11-24	14:59:25	5.52	0.4	4.7	5.4	5.6	5		4.5	5.2	84.2	5.7	2013-11-24 14:59:25
2013-11-24	15:09:25	5.44	0.2	4.6	5.1	5.2	5.1		4.5	5.2	84.8	5.6	2013-11-24 15:09:25
2013-11-24	15:19:25	5.38	0.7	4.6	5.2	5.3	5.2		4.5	5.2	85.4	5.6	2013-11-24 15:19:25
2013-11-24	15:29:25	5.46	0	4.8	5.3	5.2	5.1		4.6	5.3	84.1	5.6	2013-11-24 15:29:25
2013-11-24	15:39:25	5.42	0.1	4.8	5.3	5.5	4.9		4.6	5.3	84.5	5.7	2013-11-24 15:39:25
2013-11-24	15:49:25	5.42	0.5	4.8	5.3	5.3	5.1		4.4	5.3	84	5.6	2013-11-24 15:49:25
2013-11-24	15:59:25	5.38	0.4	4.6	5	5.3	4.7		4.6	5.1	85.1	5.6	2013-11-24 15:59:25
2013-11-24	16:09:25	5.3	0	4.5	4.9	5.2	4.6		4.6	5.2	85.2	5.6	2013-11-24 16:09:25
2013-11-24	16:19:25	5.26	0.1	4.4	4.8	4.8	4.7		4.7	5.4	85.3	5.6	2013-11-24 16:19:25
2013-11-24	16:29:25	5.41	0	4.6	5	5.5	4.6		4.5	5.1	84.1	5.6	2013-11-24 16:29:25
2013-11-24	16:39:25	5.24	0.2	4.5	4.9	5.1	4.7		4.4	5.2	85.9	5.7	2013-11-24 16:39:25
2013-11-24	16:49:25	5.42	0.2	4.6	5	5.5	4.8		4.5	5.2	83.4	5.6	2013-11-24 16:49:25
2013-11-24	16:59:25	5.5	0	4.9	5.2	5.6	4.9		4.7	5.3	82.9	5.7	2013-11-24 16:59:25
2013-11-24	17:09:25	5.7	0.4	5.2	5.7	6.1	5.1		4.7	5.4	80.3	5.7	2013-11-24 17:09:25
2013-11-24	17:19:25	5.7	0.3	4.4	5.1	5.3	4.9		4.8	5.4	80.3	5.6	2013-11-24 17:19:25
2013-11-24	17:29:25	5.71	0.5	4.6	5.3	5.7	5		4.8	5.3	79.7	5.6	2013-11-24 17:29:25
2013-11-24	17:39:25	5.73	0	4.4	4.8	5.4	4.7		4.8	5.3	80.4	5.6	2013-11-24 17:39:25
2013-11-24	17:49:25	5.66	0.4	4.7	5.6	5.5	4.9		4.9	5.4	79.4	5.7	2013-11-24 17:49:25
2013-11-24	17:59:25	5.66	0	4.6	5.1	5.6	4.9		4.8	5.4	79.3	5.7	2013-11-24 17:59:25
2013-11-24	18:09:25	5.7	0.5	4.7	5.1	5.8	4.7		4.6	5.3	78.4	5.7	2013-11-24 18:09:25
2013-11-24	18:19:25	5.61	0	4.3	4.6	5.3	4.6		4.9	5.3	81	5.6	2013-11-24 18:19:25
2013-11-24	18:29:25	5.29	0.3	4.2	4.5	5.1	4.6		5	5.2	83.9	5.5	2013-11-24 18:29:25
2013-11-24	18:39:25	5.25	0.2	4	4.5	4.8	4.4		4.9	5.2	84.2	5.5	2013-11-24 18:39:25
2013-11-24	18:49:25	5.32	0	4.4	4.8	5.2	4.6		4.3	5.1	82.4	5.6	2013-11-24 18:49:25
2013-11-24	18:59:25	5.22	0.5	4.3	4.6	5	4.5		4.3	5.2	83	5.6	2013-11-24 18:59:25
2013-11-24	19:09:25	5.33	0.2	4.2	4.6	5.4	4.6		4.7	5.1	81.2	5.6	2013-11-24 19:09:25
2013-11-24	19:19:25	5.42	0.3	4.6	5.1	5.5	4.6		4.2	5.1	79.9	5.6	2013-11-24 19:19:25
2013-11-24	19:29:25	5.38	0.2	4.4	4.7	4.9	4.4		4.3	5.1	79.4	5.6	2013-11-24 19:29:25
2013-11-24	19:39:25	5.25	0	4.4	4.8	5.1	4.4		4.4	5.1	80.5	5.6	2013-11-24 19:39:25
2013-11-24	19:49:25	5.24	0	3.9	4.3	4.6	4.4		4.5	5.3	79.1	5.5	2013-11-24 19:49:25
2013-11-24	19:59:25	4.92	0	3.9	4.1	4.2	4.2		4.4	5	84.3	5.5	2013-11-24 19:59:25
2013-11-24	20:09:25	5.03	0.3	3.7	4.4	4.6	4.3		4.6	5	80.6	5.5	2013-11-24 20:09:25
2013-11-24	20:19:25	4.88	0	4.2	4.4	4.5	4.4		4.4	4.9	82.1	5.4	2013-11-24 20:19:25
2013-11-24	20:29:25	4.65	0.2	3.6	4.1	4.3	4		4.5	5	85.6	5.4	2013-11-24 20:29:25
2013-11-24	20:39:25	5.2	0	4.6	5.2	5.5	4.6		4.1	5.1	76.6	5.4	2013-11-24 20:39:25
2013-11-24	20:49:25	5.22	1	4.9	5.5	5.5	4.6		4.1	5	76.8	5.5	2013-11-24 20:49:25
2013-11-24	20:59:25	5.28	0.3	4.4	4.8	4.8	4.5		3.8	5.1	76.4	5.5	2013-11-24 20:59:25
2013-11-24	21:09:25	5.31	0.6	4.5	5.2	5.5	4.5		3.9	5	75.5	5.5	2013-11-24 21:09:25
2013-11-24	21:19:25	5.29	0.4	4.6	5.1	5.3	4.1		4	4.9	76.7	5.4	2013-11-24 21:19:25
2013-11-24	21:29:25	5.24	0.1	4.2	4.8	5.2	4.2		4.1	4.9	76	5.3	2013-11-24 21:29:25
2013-11-24	21:39:25	5.32	0.1	5	5.5	5.4	4.8		3.8	4.9	74.8	5.4	2013-11-24 21:39:25
2013-11-24	21:49:25	5.18	0.1	4.4	5	5.4	4.3		4	4.8	77.2	5.4	2013-11-24 21:49:25
2013-11-24	21:59:25	4.96	0	4.2	4.6	4.8	4.2		3.7	4.7	80	5.2	2013-11-24 21:59:25
2013-11-24	22:09:25	5.1	0.1	4.3	4.8	5.1	4.4		3.9	4.8	76	5.4	2013-11-24 22:09:25
2013-11-24	22:19:25	4.96	0	4.2	4.5	4.7	4.1		3.6	4.6	77.2	5.2	2013-11-24 22:19:25
2013-11-24	22:29:25	4.84	0.1	4.1	4.5	4.6	4		3.8	4.7	78.8	5.3	2013-11-24 22:29:25
2013-11-24	22:39:25	4.82	0.3	4.3	4.7	5	4.4		3.5	4.5	77.5	5.3	2013-11-24 22:39:25
2013-11-24	22:49:25	4.66	0.4	3.7	4.3	4.6	3.9		3.4	4.5	77	5.2	2013-11-24 22:49:25
2013-11-24	22:59:25	4.5	0.8	3.6	4.1	4.4	3.7		3	4.1	74.9	5	2013-11-24 22:59:25
2013-11-24	23:09:25	4.34	1	3.8	4.3	4.6	3.9		2.9	4	75.5	4.8	2013-11-24 23:09:25
2013-11-24	23:19:25	4.3	0.2	3.5	4.1	4.2	3.8		2.7	3.9	73.5	4.8	2013-11-24 23:19:25
2013-11-24	23:29:25	4.1	0	3.3	3.6	3.9	3.1		2.8	3.9	75.7	4.9	2013-11-24 23:29:25
2013-11-24	23:39:25	3.89	0	3.2	3.8	3.9	3.3		2.5	3.7	76.7	4.8	2013-11-24 23:39:25
2013-11-24	23:49:25	3.82	0.2	3.2	3.7	3.8	3.4		2.4	3.7	75.8	4.7	2013-11-24 23:49:25
2013-11-24	23:59:25	3.68	0	3	3.4	3.7	3		2.6	3.7	78.3	4.7	2013-11-24 23:59:25
2013-11-25	00:09:25	3.55	0.1	2.6	2.9	3.3	2.9		2.9	4	79.4	5	2013-11-25 00:09:25
2013-11-25	00:19:25	3.4	0.1	2.7	2.9	3.1	3		3.3	4.2	81.3	5.1	2013-11-25 00:19:25
2013-11-25	00:29:25	3.38	0.1	2.5	2.9	3.3	3		3.5	4.3	80.3	4.5	2013-11-25 00:29:25
2013-11-25	00:39:25	3.32	0	2.6	2.7	3	2.8		3.1	4	81.4	5.1	2013-11-25 00:39:25
2013-11-25	00:49:25	3.08	0.1	2.2	2.4	2.6	2.7		3.8	4.1	85.7	4.2	2013-11-25 00:49:25
2013-11-25	00:59:25	2.96	0	2.3	2.6	2.8	2.7		3.1	3.5	86	5	2013-11-25 00:59:25
2013-11-25	01:09:25	2.88	0.3	2.1	2.3	2.5	2.8		3.9	3.9	88.2	3.7	2013-11-25 01:09:25
2013-11-25	01:19:25	2.95	0	2.6	2.8	3	2.8		2.6	3.6	83.5	4.9	2013-11-25 01:19:25
2013-11-25	01:29:25	3.3	0.2	2.3	3.1	3.3	2.9		2.6	3.5	77.6	4.3	2013-11-25 01:29:25
2013-11-25	01:39:25	3.28	0.1	2.8	3.4	3.6	3.1		2	3.2	74.6	4	2013-11-25 01:39:25
2013-11-25	01:49:25	3.36	0.2	2.6	3.1	3.4	2.9		1.8	3.1	70.2	4.3	2013-11-25 01:49:25
2013-11-25	01:59:25	3.19	0	2.3	2.6	3	2.4		2.2	3.3	71.2	4.4	2013-11-25 01:59:25
2013-11-25	02:09:25	3.06	0	2.1	2.5	2.8	2.1		2	3.5	73.3	4.2	2013-11-25 02:09:25
2013-11-25	02:19:25	2.92	2.1	2.1	2.7	3.1	2.2		1.8	3.3	71.5	4.3	2013-11-25 02:19:25
2013-11-25	02:29:25	2.81	0.1	2.2	2.6	2.8	2.3		2.1	3.2	75.1	3.9	2013-11-25 02:29:25
2013-11-25	02:39:25	2.98	0.9	2.4	2.8	3.1	2.6		1.6	2.9	68.8	3.8	2013-11-25 02:39:25
2013-11-25	02:49:25	3.08	0.2	2.3	2.9	3.1	2.6		1.3	2.9	64.8	4.3	2013-11-25 02:49:25
2013-11-25	02:59:25	3.14	0.8	2.4	3	3.3	2.3		1.3	2.7	63.1	3.9	2013-11-25 02:59:25
2013-11-25	03:09:25	3.02	0.1	2.2	2.8	3.1	2		1.2	2.9	63.7	4.1	2013-11-25 03:09:25
2013-11-25	03:19:25	2.86	0.2	1.5	2.3	2.6	2		1.6	2.7	64.5	4.2	2013-11-25 03:19:25
2013-11-25	03:29:25	2.57	0.4	1.6	2	2.4	1.9		1.7	2.5	69.1	3.6	2013-11-25 03:29:25
2013-11-25	03:39:25	2.37	0	1.4	1.9	2.2	1.8		1.9	2.4	70.1	3.9	2013-11-25 03:39:25
2013-11-25	03:49:25	2.16	0	1.4	1.7	1.9	1.7		1.2	2.7	73.2	3.8	2013-11-25 03:49:25
2013-11-25	03:59:25	2.02	0.3	1.3	1.5	1.9	1.6		1.5	2.3	72.5	3.9	2013-11-25 03:59:25
2013-11-25	04:09:25	1.77	0	0.9	1.3	1.6	1.1		1.7	2.5	73.3	4	2013-11-25 04:09:25
2013-11-25	04:19:25	1.64	0	0.6	1.1	1.4	0.7		1.1	2.1	70.7	3.7	2013-11-25 04:19:25
2013-11-25	04:29:25	1.47	0.1	0.7	1.1	1.3	0.8		1.3	2.2	71.3	4	2013-11-25 04:29:25
2013-11-25	04:39:25	1.43	0	1	1.2	1.3	0.9		0.9	2.1	73.7	3.6	2013-11-25 04:39:25
2013-11-25	04:49:25	1.41	0	0.8	1.1	1.3	1.2		0.6	1.8	70.6	3.7	2013-11-25 04:49:25
2013-11-25	04:59:25	1.28	0	0.4	0.8	1.1	0.8		0.8	2	71.5	3.9	2013-11-25 04:59:25
2013-11-25	05:09:25	1.31	0.6	0.7	1.2	1.4	0.9		0.4	1.4	65.7	2.8	2013-11-25 05:09:25
2013-11-25	05:19:25	1.04	0	-0.1	0.4	0.8	0.2		0.3	1.2	60.1	3.3	2013-11-25 05:19:25
2013-11-25	05:29:25	0.9	0.1	0.3	0.7	0.9	0.5		0.4	0.8	57.1	2.6	2013-11-25 05:29:25
2013-11-25	05:39:25	0.54	0.7	-0.3	0.2	0.5	-0.1		-0.1	0.7	59.6	2.3	2013-11-25 05:39:25
2013-11-25	05:49:25	0.18	0.6	-0.8	-0.2	0	-0.6		-0.9	0	50.1	1.8	2013-11-25 05:49:25
2013-11-25	05:59:25	-0.1	0.6	-1.1	-0.5	-0.2	-0.8		-1	0.5	48.8	1.6	2013-11-25 05:59:25
2013-11-25	06:09:25	-0.3	0.9	-0.9	-0.4	-0.3	-0.8		-1.5	-0.1	49.2	1.3	2013-11-25 06:09:25
2013-11-25	06:19:25	-0.49	3.8	-1.1	-0.7	-0.6	-1.2		-0.9	-0.3	48.5	1.7	2013-11-25 06:19:25
2013-11-25	06:29:25	-0.61	0.5	-1.3	-1	-0.7	-1.2		-1.6	-0.5	46.8	1.1	2013-11-25 06:29:25
2013-11-25	06:39:25	-0.83	0	-1.9	-1.2	-0.9	-1.4		-0.8	-0.3	48.5	2.1	2013-11-25 06:39:25
2013-11-25	06:49:25	-0.83	1.1	-1.4	-1.1	-0.9	-1		-1.7	-0.4	51.4	1.5	2013-11-25 06:49:25
2013-11-25	06:59:25	-0.96	0	-1.4	-1.2	-0.9	-1.3		-1.2	0.4	52.7	2.4	2013-11-25 06:59:25
2013-11-25	07:09:25	-0.95	0	-1.4	-1.1	-0.8	-1		-1.5	0.1	53.9	1	2013-11-25 07:09:25
2013-11-25	07:19:25	-0.88	0.3	-1.3	-1	-0.9	-1.1		-1.9	-0.1	55.7	2	2013-11-25 07:19:25
2013-11-25	07:29:25	-0.81	0.9	-1.2	-0.9	-0.7	-1.1		-1.8	-0.1	53	1.1	2013-11-25 07:29:25
2013-11-25	07:39:25	-0.85	0.1	-1.4	-1.1	-0.9	-1		-1.8	-0.2	53.9	1.7	2013-11-25 07:39:25
2013-11-25	07:49:25	-0.97	0.7	-1.4	-1.2	-1	-1		-1.5	-0.1	55	1.3	2013-11-25 07:49:25
2013-11-25	07:59:25	-0.92	0.7	-1.2	-1	-0.9	-0.9		-1.4	-0.1	53	1.2	2013-11-25 07:59:25
2013-11-25	08:09:25	-0.87	0.7	-1.3	-1	-0.9	-1.1		-1.6	-0.4	56.7	0.9	2013-11-25 08:09:25
2013-11-25	08:19:25	-0.75	2.5	-1.1	-0.9	-0.7	-0.7		-1.1	-0.5	55.2	1	2013-11-25 08:19:25
2013-11-25	08:29:25	-0.55	0.9	-1.2	-1	-0.8	-0.8		-1.2	-0.5	55.3	1	2013-11-25 08:29:25
2013-11-25	08:39:25	-0.43	0.9	-0.8	-0.6	-0.5	-0.4		-1.1	-0.1	56.3	1.4	2013-11-25 08:39:25
2013-11-25	08:49:25	-0.37	0.4	-1	-0.7	-0.6	-0.7		-1.2	-0.2	56.5	1.1	2013-11-25 08:49:25
2013-11-25	08:59:25	-0.13	0.2	-0.7	-0.4	-0.2	-0.4		-0.9	-0.2	56.7	1.3	2013-11-25 08:59:25
2013-11-25	09:09:25	-0.15	0.4	-0.7	-0.4	-0.3	-0.3		-0.8	-0.2	56.1	1.6	2013-11-25 09:09:25
2013-11-25	09:19:25	-0.12	0.8	-0.8	-0.5	-0.3	-0.5		-0.8	-0.1	54.8	1.6	2013-11-25 09:19:25
2013-11-25	09:29:25	0.01	0.6	-0.5	-0.2	0	-0.2		-0.3	0.1	54.8	1.7	2013-11-25 09:29:25
2013-11-25	09:39:25	0.28	0.1	-0.6	-0.2	0	-0.3		-0.3	0.4	58.4	1.6	2013-11-25 09:39:25
2013-11-25	09:49:25	-0.05	1.2	-0.8	-0.5	-0.3	-0.5		-0.6	-0.2	57.2	1.6	2013-11-25 09:49:25
2013-11-25	09:59:25	-0.29	0.2	-0.9	-0.6	-0.5	-0.6		-0.7	-0.4	57.7	1.4	2013-11-25 09:59:25
2013-11-25	10:09:25	-0.23	1.2	-0.8	-0.5	-0.4	-0.5		-0.7	-0.4	55	0.9	2013-11-25 10:09:25
2013-11-25	10:19:25	0.3	0.8	-0.5	-0.1	0	-0.2		-0.4	0.1	55	1.4	2013-11-25 10:19:25
2013-11-25	10:29:25	1.1	1.2	-0.4	0	0.2	-0.1		-0.2	0	51.5	1.5	2013-11-25 10:29:25
2013-11-25	10:39:25	1.46	0.3	-0.1	0.4	0.6	0.2		0	0	52.2	1.6	2013-11-25 10:39:25
2013-11-25	10:49:25	0.76	1	-0.2	0.1	0.2	0.4		-0.2	0.3	54.8	1.9	2013-11-25 10:49:25
2013-11-25	10:59:25	0.44	0.9	-0.5	-0.1	0.2	0		-0.2	0	53.4	1.6	2013-11-25 10:59:25
2013-11-25	11:09:25	0.3	0.8	-0.7	-0.1	0.1	-0.2		-0.2	0	51.7	1.5	2013-11-25 11:09:25
2013-11-25	11:19:25	0.44	1.1	-0.3	0.1	0.2	0		0	0.1	51.4	1.7	2013-11-25 11:19:25
2013-11-25	11:29:25	0.68	0.7	-0.2	0.2	0.4	0.2		-0.2	0.3	49.9	1.6	2013-11-25 11:29:25
2013-11-25	11:39:25	2.2	3.3	0.4	0.8	0.8	0.5		0.7	0.8	47.3	2.1	2013-11-25 11:39:25
2013-11-25	11:49:25	2.58	1.3	0.4	0.7	0.8	0.6		0.6	0.7	47.7	2.2	2013-11-25 11:49:25
2013-11-25	11:59:25	1.4	0.7	0.1	0.5	0.7	0.2		0.4	0.4	48	1.9	2013-11-25 11:59:25
2013-11-25	12:09:25	0.94	2.5	0	0.3	0.4	0.2		0.2	0.4	49.7	1.6	2013-11-25 12:09:25
2013-11-25	12:19:25	1.08	0.6	0	0.3	0.4	0		0.1	0.2	49.8	1.8	2013-11-25 12:19:25
2013-11-25	12:29:25	1.42	3.5	0	0.5	0.7	0		0.3	0.3	49.3	2.1	2013-11-25 12:29:25
2013-11-25	12:39:25	2.26	2.8	0.4	1	1	0.3		0.9	0.6	48.1	2.2	2013-11-25 12:39:25
2013-11-25	12:49:25	1.4	0.6	0.4	0.8	0.8	0.4		0.4	0.5	48.3	1.9	2013-11-25 12:49:25
2013-11-25	12:59:25	1.57	1.9	0.4	0.8	0.9	0.8		0.8	0.7	48.9	2	2013-11-25 12:59:25
2013-11-25	13:09:25	1.34	2.8	0.6	0.8	1	1		0.8	0.6	48	2	2013-11-25 13:09:25
2013-11-25	13:19:25	1	0.8	0.5	0.7	0.9	0.8		0.6	0.6	49.7	1.9	2013-11-25 13:19:25
2013-11-25	13:29:25	0.89	5.5	0.3	0.6	0.7	0.5		0.6	0.5	49.6	1.8	2013-11-25 13:29:25
2013-11-25	13:39:25	0.9	4	0.3	0.6	0.7	0.7		0.6	0.5	49.9	1.7	2013-11-25 13:39:25
2013-11-25	13:49:25	0.94	10.4	0.3	0.4	0.5	0.6		0.4	0.5	48.8	1.8	2013-11-25 13:49:25
2013-11-25	13:59:25	1.02	1.2	0.5	0.7	0.8	0.7		0.6	0.6	49.7	1.8	2013-11-25 13:59:25
2013-11-25	14:09:25	0.96	0.7	0.3	0.7	0.9	0.7		0.6	0.5	50.2	1.8	2013-11-25 14:09:25
2013-11-25	14:19:25	0.94	2.2	0.3	0.7	0.8	0.8		0.6	0.6	49.8	1.8	2013-11-25 14:19:25
2013-11-25	14:29:25	0.92	2	0.2	0.6	0.8	0.5		0.4	0.5	50.8	1.9	2013-11-25 14:29:25
2013-11-25	14:39:25	0.8	0.5	0.2	0.6	0.8	0.5		0.3	0.4	50.1	2	2013-11-25 14:39:25
2013-11-25	14:49:25	0.75	1.1	0	0.5	0.7	0.4		0.3	0.3	49.5	2	2013-11-25 14:49:25
2013-11-25	14:59:25	0.74	0.3	0.2	0.5	0.8	0.4		0.2	0.4	50.3	1.6	2013-11-25 14:59:25
2013-11-25	15:09:25	0.68	2	-0.4	0.3	0.6	0.1		0.4	0.2	51.1	1.6	2013-11-25 15:09:25
2013-11-25	15:19:25	0.6	3	-0.2	0.4	0.6	0.2		0.3	0.3	51.1	1.7	2013-11-25 15:19:25
2013-11-25	15:29:25	0.46	0.5	-0.4	0.2	0.4	-0.1		0.1	0.2	52.5	1.4	2013-11-25 15:29:25
2013-11-25	15:39:25	0.38	1.8	-0.3	0.1	0.3	-0.2		0.1	0.2	52.9	1.7	2013-11-25 15:39:25
2013-11-25	15:49:25	0.24	2.6	-0.4	0.1	0.2	-0.1		0	0.1	53.8	1.6	2013-11-25 15:49:25
2013-11-25	15:59:25	0.24	0.4	-0.3	0.1	0.3	-0.1		0.1	0	52.5	1.6	2013-11-25 15:59:25
2013-11-25	16:09:25	0.19	0.8	-0.4	0.1	0.2	-0.3		0.1	0	52.8	1.5	2013-11-25 16:09:25
2013-11-25	16:19:25	0.22	1.3	-0.4	0.1	0.3	-0.3		0.1	0.3	52.6	1.4	2013-11-25 16:19:25
2013-11-25	16:29:25	0.2	0	-0.4	0.1	0.2	-0.2		0.1	0	52.6	1.3	2013-11-25 16:29:25
2013-11-25	16:39:25	0.14	0	-0.4	0	0.2	-0.5		0.1	0.1	53.6	1.1	2013-11-25 16:39:25
2013-11-25	16:49:25	0.1	0.7	-0.6	-0.1	0.1	-0.4		0	0.2	53.5	1.1	2013-11-25 16:49:25
2013-11-25	16:59:25	0.12	0.1	-0.8	-0.2	0	-0.4		0.1	0.2	53.1	1.5	2013-11-25 16:59:25
2013-11-25	17:09:25	0.21	3.5	-0.2	0.1	0.3	-0.1		0.2	0.1	51.8	1.3	2013-11-25 17:09:25
2013-11-25	17:19:25	0.16	2	-0.5	0	0.3	-0.2		-0.1	0.2	53	1.2	2013-11-25 17:19:25
2013-11-25	17:29:25	0.16	0.4	-0.9	-0.2	0.2	-0.5		0.3	0.1	51.8	1.2	2013-11-25 17:29:25
2013-11-25	17:39:25	0.14	0.3	-0.9	-0.1	0.2	-0.5		0.2	0.3	52.4	1.3	2013-11-25 17:39:25
2013-11-25	17:49:25	0.16	0.7	-0.4	0	0.2	-0.4		-0.4	-0.3	53.1	1.2	2013-11-25 17:49:25
2013-11-25	17:59:25	0.2	1.9	-0.4	0.1	0.2	-0.2		-0.2	-0.2	53.3	1	2013-11-25 17:59:25
2013-11-25	18:09:25	0.01	0.2	-0.7	-0.2	0	-0.7		-0.3	-0.1	56.3	1	2013-11-25 18:09:25
2013-11-25	18:19:25	-0.09	0.3	-0.7	-0.3	0	-0.7		-0.8	0	56.2	1.1	2013-11-25 18:19:25
2013-11-25	18:29:25	-0.2	0.9	-0.6	-0.3	0	-0.8		-0.4	-0.1	57.4	1.1	2013-11-25 18:29:25
2013-11-25	18:39:25	-0.04	1	-1.1	-0.4	0	-0.7		-0.2	0.2	55.1	0.9	2013-11-25 18:39:25
2013-11-25	18:49:25	0.03	0.2	-1.4	-0.4	-0.2	-1		-0.1	0.1	54.5	1.5	2013-11-25 18:49:25
2013-11-25	18:59:25	-0.11	0.5	-1.3	-0.6	-0.4	-1.1		-0.2	0.3	56.9	0.9	2013-11-25 18:59:25
2013-11-25	19:09:25	-0.11	0.6	-0.5	-0.2	0	-0.6		-0.7	0.1	56.4	1.3	2013-11-25 19:09:25
2013-11-25	19:19:25	0.03	0.1	-1	-0.3	0.1	-0.7		-0.1	0.2	55.1	0.9	2013-11-25 19:19:25
2013-11-25	19:29:25	0	0.5	-1	-0.2	0	-0.7		-0.1	0.2	55.5	1.1	2013-11-25 19:29:25
2013-11-25	19:39:25	0.08	0.1	-0.4	0	0.1	-0.5		-0.3	0.1	55.2	0.9	2013-11-25 19:39:25
2013-11-25	19:49:25	0.08	0.3	-0.4	0	0.1	-0.3		-0.3	0	54.8	1	2013-11-25 19:49:25
2013-11-25	19:59:25	0.09	0.2	-0.6	-0.1	0.2	-0.6		-0.2	0.1	53.9	1.2	2013-11-25 19:59:25
2013-11-25	20:09:25	0.16	0.2	-0.9	-0.1	0.1	-0.6		-0.1	0.2	52.5	1.1	2013-11-25 20:09:25
2013-11-25	20:19:25	0	0.6	-1.3	-0.4	-0.1	-0.9		-0.1	0	54.3	1.2	2013-11-25 20:19:25
2013-11-25	20:29:25	0.03	0.3	-1.1	-0.4	0	-0.8		-0.1	0.2	53.9	1.1	2013-11-25 20:29:25
2013-11-25	20:39:25	-0.03	0.2	-0.9	0	-0.1	-0.9		0.1	0.5	54.9	1	2013-11-25 20:39:25
2013-11-25	20:49:25	0.11	0.8	-0.8	-0.1	0.1	-0.5		0	0	54.5	1	2013-11-25 20:49:25
2013-11-25	20:59:25	0.02	0	-1.2	-0.4	-0.1	-0.8		0.1	0.4	55.3	1.3	2013-11-25 20:59:25
2013-11-25	21:09:25	-0.17	0.1	-1.2	-0.5	-0.3	-0.9		-0.8	0	57.1	0.8	2013-11-25 21:09:25
2013-11-25	21:19:25	-0.31	0.5	-1.5	-0.7	-0.3	-1.1		-0.1	-0.1	57	0.7	2013-11-25 21:19:25
2013-11-25	21:29:25	-0.36	0.4	-1.5	-0.7	-0.5	-1.3		0	0.2	56.2	1	2013-11-25 21:29:25
2013-11-25	21:39:25	-0.07	1.7	-1.3	-0.3	-0.1	-0.9		-0.2	-0.3	52.7	0.8	2013-11-25 21:39:25
2013-11-25	21:49:25	-0.18	0.1	-1	-0.6	-0.3	-1		-0.1	0.2	53.3	0.6	2013-11-25 21:49:25
2013-11-25	21:59:25	-0.18	0	-1	-0.5	-0.2	-1.4		-0.1	0.3	53.1	0.8	2013-11-25 21:59:25
2013-11-25	22:09:25	-0.28	0.3	-1.4	-0.7	-0.4	-1.2		-0.1	0.4	53.4	0.8	2013-11-25 22:09:25
2013-11-25	22:19:25	-0.36	0.3	-1.2	-0.9	-0.6	-1.1		-1.2	-0.5	53.6	1	2013-11-25 22:19:25
2013-11-25	22:29:25	-0.31	0.3	-1.5	-0.6	-0.2	-1.1		-0.1	-0.3	53.2	1	2013-11-25 22:29:25
2013-11-25	22:39:25	-0.25	1.5	-0.7	-0.2	-0.1	-0.7		-1	-0.2	52.6	0.7	2013-11-25 22:39:25
2013-11-25	22:49:25	-0.32	0.2	-1.4	-0.6	-0.2	-0.9		-0.1	-0.2	53.2	0.8	2013-11-25 22:49:25
2013-11-25	22:59:25	-0.28	0.9	-1.1	-0.7	-0.3	-1.1		-0.7	0	54	0.7	2013-11-25 22:59:25
2013-11-25	23:09:25	-0.19	0.3	-1	-0.5	-0.2	-1.1		-0.3	0.1	52.8	0.8	2013-11-25 23:09:25
2013-11-25	23:19:25	-0.28	0.1	-1.3	-0.6	-0.4	-1		-0.2	0	52.8	0.8	2013-11-25 23:19:25
2013-11-25	23:29:25	-0.42	0.2	-1.1	-0.5	-0.4	-1		-1	-0.3	53.9	0.4	2013-11-25 23:29:25
2013-11-25	23:39:25	-0.53	1	-1.3	-1	-0.6	-1.2		-1.2	-0.5	53.5	0.5	2013-11-25 23:39:25
2013-11-25	23:49:25	-0.45	0.7	-1.1	-0.6	-0.4	-1		-0.8	-0.4	52.5	0.6	2013-11-25 23:49:25
2013-11-25	23:59:25	-0.61	0.8	-1.5	-1	-0.7	-1.4		-0.7	-0.2	54	0.7	2013-11-25 23:59:25
2013-11-26	00:09:25	-0.5	0.5	-1.3	-0.7	-0.5	-1.2		-1.3	-0.6	52.9	0.7	2013-11-26 00:09:25
2013-11-26	00:19:25	-0.71	0.1	-1.9	-1.1	-0.8	-2		-0.4	0.1	54.1	0.8	2013-11-26 00:19:25
2013-11-26	00:29:25	-0.63	0.4	-1.6	-1	-0.6	-1.4		-0.7	-0.4	52.8	0.6	2013-11-26 00:29:25
2013-11-26	00:39:25	-0.97	0.1	-1.6	-1	-0.7	-1.9		-1.4	-0.6	55.1	0.6	2013-11-26 00:39:25
2013-11-26	00:49:25	-0.75	0.2	-1.5	-1	-0.8	-1.4		-0.9	-0.2	53.1	0.4	2013-11-26 00:49:25
2013-11-26	00:59:25	-0.51	1	-1.1	-0.5	-0.2	-1.5		-0.6	-0.5	51.1	0.4	2013-11-26 00:59:25
2013-11-26	01:09:25	-0.99	0.2	-2	-1.3	-1.1	-1.9		-1.5	-0.7	54.7	0.7	2013-11-26 01:09:25
2013-11-26	01:19:25	-0.95	0	-2.2	-1.3	-0.9	-2.1		-0.4	-0.4	52.9	0.6	2013-11-26 01:19:25
2013-11-26	01:29:25	-1.03	0.2	-2.3	-1.3	-1	-2		-0.7	-0.4	53.9	0.3	2013-11-26 01:29:25
2013-11-26	01:39:25	-0.9	0.5	-1.2	-0.7	-0.5	-1.7		-0.8	-0.5	52.6	0.2	2013-11-26 01:39:25
2013-11-26	01:49:25	-0.85	0.5	-1.7	-0.9	-0.7	-1.3		-1.4	-0.7	52.7	0.3	2013-11-26 01:49:25
2013-11-26	01:59:25	-0.51	2	-1.2	-0.6	-0.2	-1.3		-0.8	-0.6	49.3	0.3	2013-11-26 01:59:25
2013-11-26	02:09:25	-0.57	0	-1.1	-0.7	-0.6	-1.6		-0.5	-0.5	50.2	0.3	2013-11-26 02:09:25
2013-11-26	02:19:25	-0.67	0.2	-1.5	-1	-0.8	-1.8		-0.9	-0.3	51	0.1	2013-11-26 02:19:25
2013-11-26	02:29:25	-0.95	0.2	-1.8	-1.4	-1.1	-1.9		-1.1	-0.6	53.6	0.3	2013-11-26 02:29:25
2013-11-26	02:39:25	-1.13	0.1	-2	-1.3	-1	-1.9		-1.7	-0.9	53.5	0.1	2013-11-26 02:39:25
2013-11-26	02:49:25	-1	0	-1.4	-0.8	-0.7	-1.7		-0.5	-0.4	52.4	0	2013-11-26 02:49:25
2013-11-26	02:59:25	-0.69	0	-1.8	-0.8	-0.4	-1.8		-0.5	-0.3	49.1	0.5	2013-11-26 02:59:25
2013-11-26	03:09:25	-1.13	0	-2.8	-1.6	-1.3	-2.8		-0.8	-0.1	51.5	0.2	2013-11-26 03:09:25
2013-11-26	03:19:25	-1.27	0.1	-1.7	-1.1	-0.7	-1.8		-1.4	-0.7	53.4	0	2013-11-26 03:19:25
2013-11-26	03:29:25	-0.81	1.7	-1.1	-0.6	-0.4	-1		-1.2	-0.6	49.8	0.2	2013-11-26 03:29:25
2013-11-26	03:39:25	-0.93	1.1	-1.9	-1.4	-0.9	-1.8		-0.5	-0.2	50.3	-0.4	2013-11-26 03:39:25
2013-11-26	03:49:25	-0.89	0	-1.4	-0.9	-0.7	-1.3		-1.5	-0.7	50.2	0.1	2013-11-26 03:49:25
2013-11-26	03:59:25	-0.88	0	-2.2	-1	-0.9	-1.7		-0.5	-0.8	49.6	0.3	2013-11-26 03:59:25
2013-11-26	04:09:25	-1.17	0.2	-1.5	-0.8	-0.5	-1.4		-1.4	-0.4	50.6	0.2	2013-11-26 04:09:25
2013-11-26	04:19:25	-0.83	0.1	-1.5	-1	-0.7	-1.8		-1.1	-0.6	48.6	0	2013-11-26 04:19:25
2013-11-26	04:29:25	-0.89	0	-2.2	-1.3	-0.9	-1.9		-0.8	-0.5	49.8	0.2	2013-11-26 04:29:25
2013-11-26	04:39:25	-0.97	0.1	-2.4	-1.5	-1.2	-2.1		-0.7	-0.5	50.7	0.1	2013-11-26 04:39:25
2013-11-26	04:49:25	-1.05	0.3	-1.9	-1.4	-0.9	-1.7		-1.3	-0.7	50.3	-0.2	2013-11-26 04:49:25
2013-11-26	04:59:25	-1.11	0	-1.8	-1.3	-0.9	-2.3		-0.8	-0.4	51.6	-0.1	2013-11-26 04:59:25
2013-11-26	05:09:25	-1.43	0	-2.5	-1.7	-1.4	-2.6		-1.7	-0.6	52.9	-0.2	2013-11-26 05:09:25
2013-11-26	05:19:25	-1.13	1.2	-2.1	-1.4	-1.2	-1.7		-1.6	-1	50.3	-0.1	2013-11-26 05:19:25
2013-11-26	05:29:25	-1.24	0	-2.1	-1.6	-1.2	-2.2		-1.1	-0.5	52.1	-0.4	2013-11-26 05:29:25
2013-11-26	05:39:25	-1.3	0.2	-2.4	-1.5	-1.1	-2.3		-0.7	-0.3	50.9	-0.3	2013-11-26 05:39:25
2013-11-26	05:49:25	-1.47	0.1	-3	-1.9	-1.5	-2.9		-0.9	-0.2	52.1	0.2	2013-11-26 05:49:25
2013-11-26	05:59:25	-1.24	0	-2.6	-1.5	-1.3	-2.6		-0.8	-0.6	50.3	-0.1	2013-11-26 05:59:25
2013-11-26	06:09:25	-1.59	0.5	-3.1	-2	-1.6	-2.7		-1.1	-0.2	52.8	0.3	2013-11-26 06:09:25
2013-11-26	06:19:25	-1.63	0.1	-2.4	-1.5	-1.2	-2.3		-1.3	-0.7	53.3	-0.3	2013-11-26 06:19:25
2013-11-26	06:29:25	-1.57	0	-3.2	-1.7	-1.1	-3		-1	-0.5	52.6	-0.4	2013-11-26 06:29:25
2013-11-26	06:39:25	-1.51	0	-3.1	-2.1	-1.5	-3		-1	-0.2	54	0	2013-11-26 06:39:25
2013-11-26	06:49:25	-1.44	0.1	-2.8	-1.7	-1.4	-2.5		-0.9	-0.5	54	0.1	2013-11-26 06:49:25
2013-11-26	06:59:25	-1.61	0.1	-2.3	-1.8	-1.6	-2.6		-1.6	-0.6	55.4	-0.5	2013-11-26 06:59:25
2013-11-26	07:09:25	-1.75	0	-2.8	-2.1	-1.5	-2.7		-1.8	-0.6	56.5	-0.2	2013-11-26 07:09:25
2013-11-26	07:19:25	-1.47	0	-2.3	-1.8	-1.5	-2.5		-0.8	-0.7	55.9	-0.2	2013-11-26 07:19:25
2013-11-26	07:29:25	-1.58	0	-2	-1.5	-1.3	-2.4		-1.2	-0.4	57.1	-0.5	2013-11-26 07:29:25
2013-11-26	07:39:25	-1.26	1.2	-2.4	-1.3	-1.1	-2.2		-0.8	-0.8	55.9	-0.4	2013-11-26 07:39:25
2013-11-26	07:49:25	-1.31	0.2	-2.2	-1.5	-1.2	-2		-1.9	-1.1	56.4	0.1	2013-11-26 07:49:25
2013-11-26	07:59:25	-1.35	0	-2.4	-1.3	-1.2	-2.2		-0.8	-0.8	57.6	0.1	2013-11-26 07:59:25
2013-11-26	08:09:25	-1.27	0.1	-1.9	-1.4	-1.2	-1.9		-1.8	-0.9	58	0.2	2013-11-26 08:09:25
2013-11-26	08:19:25	-1.11	0	-2.2	-0.9	-0.8	-1.8		-0.7	-0.6	57.1	0.1	2013-11-26 08:19:25
2013-11-26	08:29:25	-1.01	0	-1.8	-1	-0.8	-1.8		-0.5	-0.2	56.7	0.2	2013-11-26 08:29:25
2013-11-26	08:39:25	-0.7	0.1	-1.4	-0.8	-0.6	-1.5		-0.8	-0.6	57.4	0.2	2013-11-26 08:39:25
2013-11-26	08:49:25	-0.39	1.6	-1	-0.6	-0.4	-0.9		-0.9	-0.5	54.4	0.4	2013-11-26 08:49:25
2013-11-26	08:59:25	-0.15	1.6	-0.9	-0.4	-0.2	-0.8		-0.6	-0.5	49.4	0.2	2013-11-26 08:59:25
2013-11-26	09:09:25	-0.05	0.5	-1	-0.2	0	-1		-0.1	-0.4	50	0.3	2013-11-26 09:09:25
2013-11-26	09:19:25	0.02	0.3	-0.7	-0.1	0	-0.9		-0.2	-0.6	49.5	0.4	2013-11-26 09:19:25
2013-11-26	09:29:25	0.14	0.1	-0.7	-0.1	0.1	-0.8		0.2	-0.2	49.4	0.6	2013-11-26 09:29:25
2013-11-26	09:39:25	0.28	0.5	-0.3	0.3	0.4	-0.2		-0.3	-0.1	49.7	0.8	2013-11-26 09:39:25
2013-11-26	09:49:25	0.38	0.7	-0.7	0.2	0.5	-0.7		0	-0.1	47.9	0.7	2013-11-26 09:49:25
2013-11-26	09:59:25	0.4	0.2	-0.6	0.2	0.9	-0.7		0	0.1	49.1	0.5	2013-11-26 09:59:25
2013-11-26	10:09:25	0.54	1.7	-0.2	0.3	0.5	-0.3		-0.3	-0.1	48.5	0.8	2013-11-26 10:09:25
2013-11-26	10:19:25	0.92	0.5	-0.2	0.6	0.8	-0.2		0.3	0.2	49.3	0.7	2013-11-26 10:19:25
2013-11-26	10:29:25	1.2	0.7	-0.4	0.8	1.1	-0.1		0.4	0.3	47.1	1.4	2013-11-26 10:29:25
2013-11-26	10:39:25	1.52	0	-0.1	0.7	0.9	-0.1		0.3	0.3	48.1	0.9	2013-11-26 10:39:25
2013-11-26	10:49:25	1.31	0.4	0.1	0.6	0.8	0.2		0.3	0.2	47.3	1.5	2013-11-26 10:49:25
2013-11-26	10:59:25	1.54	0.9	0.4	0.8	1.1	0		0.3	0.3	46	1.3	2013-11-26 10:59:25
2013-11-26	11:09:25	1.45	1.2	0.2	0.8	0.9	0.2		0.5	0.3	47.1	1.7	2013-11-26 11:09:25
2013-11-26	11:19:25	1.92	0.6	0.4	0.9	1	0.3		0.6	0.4	45.1	1.8	2013-11-26 11:19:25
2013-11-26	11:29:25	1.99	2	0.5	1.3	1.6	0.2		0.6	0.4	46.4	2	2013-11-26 11:29:25
2013-11-26	11:39:25	1.38	2.3	0.3	0.7	0.8	0.4		0.3	0.3	45.8	1.9	2013-11-26 11:39:25
2013-11-26	11:49:25	1.57	1.3	0.4	0.9	1.1	0.1		0.5	0.5	47.4	2	2013-11-26 11:49:25
2013-11-26	11:59:25	1.48	0.6	0.4	1.1	1.2	0.5		0.5	0.5	47.2	2.1	2013-11-26 11:59:25
2013-11-26	12:09:25	1.62	2.6	1.1	1.3	1.3	0.7		0.6	0.8	46.1	2.4	2013-11-26 12:09:25
2013-11-26	12:19:25	1.76	0.8	0.7	1.3	1.4	0.6		0.8	0.9	47.2	2.4	2013-11-26 12:19:25
2013-11-26	12:29:25	2.06	1.2	0.5	1.2	1.3	0.5		0.8	0.8	46	2.9	2013-11-26 12:29:25
2013-11-26	12:39:25	2.14	0.5	0.5	1.6	1.8	0.6		0.8	0.7	45.9	2.8	2013-11-26 12:39:25
2013-11-26	12:49:25	2.04	1.1	0.4	1.4	1.5	0.6		0.6	0.7	44.4	2.5	2013-11-26 12:49:25
2013-11-26	12:59:25	2.22	1.6	0.9	1.4	1.7	1		1.1	1	45.6	2.8	2013-11-26 12:59:25
2013-11-26	13:09:25	2.24	0.5	0.8	1.4	1.6	0.7		0.8	0.9	44.4	2.5	2013-11-26 13:09:25
2013-11-26	13:19:25	2.17	1.2	0.8	1.4	1.6	0.9		1	0.8	45.5	2.6	2013-11-26 13:19:25
2013-11-26	13:29:25	2.2	0.4	0.7	1.4	1.7	0.4		1	0.7	45.9	2.8	2013-11-26 13:29:25
2013-11-26	13:39:25	1.96	1.5	0.5	1.2	1.3	0.5		0.6	0.7	45.4	2.7	2013-11-26 13:39:25
2013-11-26	13:49:25	2.02	0.1	0.6	1.2	1.6	0.8		0.7	0.6	45.7	2.5	2013-11-26 13:49:25
2013-11-26	13:59:25	1.92	1.6	0.2	1.2	1.5	0.4		0.8	0.6	46.5	2.3	2013-11-26 13:59:25
2013-11-26	14:09:25	1.61	0.2	0.7	1.2	1.4	0.9		0.7	0.6	47.9	2.2	2013-11-26 14:09:25
2013-11-26	14:19:25	1.35	1.1	0.4	1	1.1	0.2		0.5	0.5	47.7	2.4	2013-11-26 14:19:25
2013-11-26	14:29:25	1.15	1.2	0	0.9	1.1	0.3		0.5	0.5	47.3	1.9	2013-11-26 14:29:25
2013-11-26	14:39:25	1.07	1.4	0.3	0.8	1.1	0.6		0.2	0.4	47.5	2	2013-11-26 14:39:25
2013-11-26	14:49:25	1.02	1.4	0.4	0.9	1.2	0.5		0.4	0.4	48.2	2	2013-11-26 14:49:25
2013-11-26	14:59:25	0.68	1.3	-0.1	0.4	0.6	0		0	0.2	48.3	1.8	2013-11-26 14:59:25
2013-11-26	15:09:25	0.48	2.2	-0.2	0.2	0.4	0		0.1	0.1	50.5	1.8	2013-11-26 15:09:25
2013-11-26	15:19:25	0.38	3.2	-0.3	0.2	0.4	-0.1		0.2	0.1	51.3	1.8	2013-11-26 15:19:25
2013-11-26	15:29:25	0.2	3.6	-0.6	-0.1	0.2	-0.1		0.1	-0.1	53.8	1.6	2013-11-26 15:29:25
2013-11-26	15:39:25	0.17	1.2	-0.7	-0.2	0.1	-0.3		0	-0.1	54.2	1.5	2013-11-26 15:39:25
2013-11-26	15:49:25	0.01	2	-0.7	-0.2	0	-0.5		-0.1	-0.2	53.5	1.5	2013-11-26 15:49:25
2013-11-26	15:59:25	-0.01	2.3	-0.6	-0.2	0.1	-0.3		-0.1	-0.2	53.5	1.3	2013-11-26 15:59:25
2013-11-26	16:09:25	-0.11	1.6	-0.7	-0.3	0	-0.5		-0.3	-0.4	53.3	1.3	2013-11-26 16:09:25
2013-11-26	16:19:25	-0.24	1.1	-1	-0.4	-0.2	-1.1		-0.3	-0.6	54.4	0.7	2013-11-26 16:19:25
2013-11-26	16:29:25	-0.33	2.6	-1.3	-0.7	-0.4	-1.2		-0.1	-0.7	54.7	1.3	2013-11-26 16:29:25
2013-11-26	16:39:25	-0.31	0.8	-0.9	-0.4	-0.2	-1		-0.4	-0.6	54.8	1	2013-11-26 16:39:25
2013-11-26	16:49:25	-0.37	1.2	-1.2	-0.8	-0.6	-1.4		-0.8	-0.8	55.2	1	2013-11-26 16:49:25
2013-11-26	16:59:25	-0.42	0.7	-1.2	-0.8	-0.5	-1.3		-0.5	-0.6	55.4	1.2	2013-11-26 16:59:25
2013-11-26	17:09:25	-0.51	1.4	-1.2	-0.8	-0.5	-1.2		-1	-0.8	56.8	0.8	2013-11-26 17:09:25
2013-11-26	17:19:25	-0.57	0.1	-1.4	-0.9	-0.7	-1.6		-0.7	-0.9	57.2	0.4	2013-11-26 17:19:25
2013-11-26	17:29:25	-0.61	0.9	-1.4	-0.9	-0.7	-1.5		-0.5	-0.9	56.7	0.8	2013-11-26 17:29:25
2013-11-26	17:39:25	-0.6	2.6	-1.2	-0.7	-0.6	-1.1		-1	-0.7	57	0.2	2013-11-26 17:39:25
2013-11-26	17:49:25	-0.69	0.7	-1.6	-1	-0.7	-1.4		-1	-0.8	57.6	0.8	2013-11-26 17:49:25
2013-11-26	17:59:25	-0.73	0.9	-1.5	-0.9	-0.8	-1.5		-0.7	-1	57.6	0.8	2013-11-26 17:59:25
2013-11-26	18:09:25	-0.69	1.2	-1.4	-0.9	-0.7	-1.1		-1	-0.9	57.6	0.4	2013-11-26 18:09:25
2013-11-26	18:19:25	-0.71	2.9	-1.2	-0.7	-0.6	-1.1		-0.9	-0.8	58.6	0.5	2013-11-26 18:19:25
2013-11-26	18:29:25	-0.69	0.4	-1.6	-1	-0.8	-1.7		-0.6	-1	58.3	0.7	2013-11-26 18:29:25
2013-11-26	18:39:25	-0.77	2	-1.8	-1.2	-0.9	-1.5		-1.2	-1.2	59	0.7	2013-11-26 18:39:25
2013-11-26	18:49:25	-0.85	0.3	-1.6	-1.1	-0.9	-1.7		-1	-1.2	59.8	0.5	2013-11-26 18:49:25
2013-11-26	18:59:25	-0.87	0.8	-1.4	-1	-0.8	-1.3		-0.8	-1	60.5	0.4	2013-11-26 18:59:25
2013-11-26	19:09:25	-0.86	0.1	-1.9	-1.1	-0.8	-1.7		-0.9	-0.9	59.9	0.5	2013-11-26 19:09:25
2013-11-26	19:19:25	-0.97	0.1	-1.8	-1.2	-0.9	-1.9		-0.8	-0.9	61	0.5	2013-11-26 19:19:25
2013-11-26	19:29:25	-0.95	0	-2.3	-1.4	-1	-2.1		-0.8	-1.2	61.1	0.6	2013-11-26 19:29:25
2013-11-26	19:39:25	-0.87	0	-1.5	-1	-0.8	-1.5		-1	-1.1	61.2	0.3	2013-11-26 19:39:25
2013-11-26	19:49:25	-0.87	0	-1.7	-1.2	-1	-1.9		-0.9	-1.1	61.5	0.3	2013-11-26 19:49:25
2013-11-26	19:59:25	-1.07	0.1	-2.5	-1.5	-1.1	-2.4		-0.7	-1.1	62.5	0.5	2013-11-26 19:59:25
2013-11-26	20:09:25	-1.21	0	-2	-1.4	-1	-2		-0.9	-1.1	63.6	0.8	2013-11-26 20:09:25
2013-11-26	20:19:25	-1.19	0	-2.4	-1.7	-1.3	-2.3		-1	-0.9	65.3	-0.2	2013-11-26 20:19:25
2013-11-26	20:29:25	-1.03	1.3	-1.4	-0.9	-0.7	-1.3		-1	-0.9	62.7	0.1	2013-11-26 20:29:25
2013-11-26	20:39:25	-0.97	0	-1.6	-1	-0.8	-1.5		-0.9	-1	61.8	0.4	2013-11-26 20:39:25
2013-11-26	20:49:25	-1.16	0	-2.1	-1.5	-1.2	-2.2		-0.9	-1.2	63.1	0.7	2013-11-26 20:49:25
2013-11-26	20:59:25	-0.94	0	-1.7	-1.1	-0.9	-1.4		-0.7	-1	61.5	0.6	2013-11-26 20:59:25
2013-11-26	21:09:25	-0.97	0.3	-1.5	-0.8	-0.7	-1.5		-1	-1	61.2	0.5	2013-11-26 21:09:25
2013-11-26	21:19:25	-0.87	0.4	-1.9	-1.2	-0.8	-1.7		-0.7	-1	60.6	0.2	2013-11-26 21:19:25
2013-11-26	21:29:25	-0.79	0	-1.7	-1	-0.8	-1.7		-0.9	-0.8	59.3	0.4	2013-11-26 21:29:25
2013-11-26	21:39:25	-0.73	0.1	-1.5	-1	-0.7	-1.9		-0.7	-1	58.8	0.4	2013-11-26 21:39:25
2013-11-26	21:49:25	-0.77	2	-1.9	-1	-0.7	-1.7		-0.8	-0.8	59	0.3	2013-11-26 21:49:25
2013-11-26	21:59:25	-0.69	0.2	-2.2	-1.2	-0.7	-2		-0.7	-0.8	58	0	2013-11-26 21:59:25
2013-11-26	22:09:25	-0.75	1.1	-2	-0.9	-0.6	-1.5		-0.7	-0.9	58.4	0.5	2013-11-26 22:09:25
2013-11-26	22:19:25	-0.73	0.5	-1.9	-0.9	-0.6	-1.6		-0.8	-0.8	57.6	0.3	2013-11-26 22:19:25
2013-11-26	22:29:25	-0.73	0.1	-1.4	-0.9	-0.7	-1.5		-0.8	-0.9	58.2	0.4	2013-11-26 22:29:25
2013-11-26	22:39:25	-0.55	0.3	-1.3	-0.8	-0.5	-1.3		-0.7	-0.7	57.6	0.5	2013-11-26 22:39:25
2013-11-26	22:49:25	-0.54	0.1	-1.6	-0.8	-0.5	-1.3		-0.5	-0.6	57	0.4	2013-11-26 22:49:25
2013-11-26	22:59:25	-0.68	0.2	-1.7	-1.2	-0.9	-1.4		-1.1	-0.9	57.9	0.3	2013-11-26 22:59:25
2013-11-26	23:09:25	-0.65	0	-2.1	-1.1	-0.7	-1.6		-0.5	-0.7	57.1	0.2	2013-11-26 23:09:25
2013-11-26	23:19:25	-0.78	0.2	-1.5	-1.1	-0.7	-1.3		-0.6	-1	58.4	0.3	2013-11-26 23:19:25
2013-11-26	23:29:25	-0.79	0	-1.5	-0.9	-0.7	-1.7		-0.5	-0.9	58.7	0.2	2013-11-26 23:29:25
2013-11-26	23:39:25	-0.69	0.1	-1.7	-1	-0.8	-1.6		-0.6	-0.9	57.9	0.2	2013-11-26 23:39:25
2013-11-26	23:49:25	-0.73	0.4	-1.4	-0.8	-0.6	-1.3		-0.7	-0.8	58.7	0.2	2013-11-26 23:49:25
2013-11-26	23:59:25	-0.57	1.7	-1.8	-0.9	-0.5	-1.3		-0.7	-0.7	57.2	0.2	2013-11-26 23:59:25
2013-11-27	00:09:25	-0.67	0.2	-1.8	-1	-0.7	-1.7		-0.9	-0.9	57.5	0.2	2013-11-27 00:09:25
2013-11-27	00:19:25	-0.7	0	-1.6	-1	-0.8	-1.4		-0.7	-1	58	0.2	2013-11-27 00:19:25
2013-11-27	00:29:25	-0.59	0.2	-2	-0.9	-0.6	-1.5		-0.7	-0.8	57.4	0.1	2013-11-27 00:29:25
2013-11-27	00:39:25	-0.48	0.1	-1.5	-0.8	-0.5	-1.2		-0.6	-0.6	56.5	0.2	2013-11-27 00:39:25
2013-11-27	00:49:25	-0.4	1.4	-0.9	-0.4	-0.3	-0.7		-0.7	-0.5	56.4	0.2	2013-11-27 00:49:25
2013-11-27	00:59:25	-0.4	0.1	-1.7	-0.8	-0.5	-1.3		-0.7	-0.6	56.7	0.2	2013-11-27 00:59:25
2013-11-27	01:09:25	-0.47	0.5	-1.5	-0.9	-0.5	-1.2		-0.4	-0.6	57.3	0.2	2013-11-27 01:09:25
2013-11-27	01:19:25	-0.39	0.3	-1.3	-0.6	-0.4	-1		-0.4	-0.7	55.7	0.3	2013-11-27 01:19:25
2013-11-27	01:29:25	-0.54	0	-1.1	-0.6	-0.5	-1.3		-0.5	-0.7	55.5	0.3	2013-11-27 01:29:25
2013-11-27	01:39:25	-0.57	1.1	-1.9	-1	-0.7	-1.5		-0.5	-0.7	55.3	0.2	2013-11-27 01:39:25
2013-11-27	01:49:25	-0.67	0.3	-2.1	-1.1	-0.8	-1.7		-0.6	-0.8	54.9	0	2013-11-27 01:49:25
2013-11-27	01:59:25	-0.8	0	-1.9	-1.2	-0.9	-1.8		-0.6	-1.1	55.2	0.3	2013-11-27 01:59:25
2013-11-27	02:09:25	-0.91	0	-2.1	-1.4	-1.2	-2.4		-0.6	-1.2	55.5	0.3	2013-11-27 02:09:25
2013-11-27	02:19:25	-0.87	0	-1.7	-0.9	-0.6	-1.7		-0.7	-1	54.4	0.1	2013-11-27 02:19:25
2013-11-27	02:29:25	-0.95	0.1	-2	-1.3	-1	-1.6		-1.1	-1.2	54.5	0	2013-11-27 02:29:25
2013-11-27	02:39:25	-1.05	0	-2.2	-1.4	-1.1	-2		-0.9	-1.3	54.5	0	2013-11-27 02:39:25
2013-11-27	02:49:25	-0.99	1	-1.7	-1.3	-1	-1.5		-1.2	-1.3	53.9	0.1	2013-11-27 02:49:25
2013-11-27	02:59:25	-0.91	0.1	-1.6	-1.1	-0.9	-1.8		-1.2	-1.1	53.4	-0.2	2013-11-27 02:59:25
2013-11-27	03:09:25	-0.93	0.5	-1.6	-1.1	-1	-1.4		-1.5	-0.9	54	-0.2	2013-11-27 03:09:25
2013-11-27	03:19:25	-0.85	0.7	-1.6	-1.1	-0.9	-1.5		-0.9	-1.1	53.9	-0.1	2013-11-27 03:19:25
2013-11-27	03:29:25	-0.83	0.1	-1.4	-1	-0.8	-1.3		-0.8	-1	53.5	0.1	2013-11-27 03:29:25
2013-11-27	03:39:25	-0.83	0.9	-1.4	-1	-0.8	-1.2		-1	-1	53.2	0	2013-11-27 03:39:25
2013-11-27	03:49:25	-0.9	0.8	-1.6	-1.1	-0.9	-1.4		-0.6	-1.2	53.9	0	2013-11-27 03:49:25
2013-11-27	03:59:25	-1.03	1.3	-2.5	-1.4	-1.1	-2.1		-0.7	-1.3	54.6	0	2013-11-27 03:59:25
2013-11-27	04:09:25	-1.13	0	-2.1	-1.2	-0.9	-2.3		-0.7	-1.3	55.1	0	2013-11-27 04:09:25
2013-11-27	04:19:25	-0.91	0.8	-1.6	-1.2	-0.8	-1.8		-0.9	-1.3	54.5	0	2013-11-27 04:19:25
2013-11-27	04:29:25	-0.93	0.6	-2.1	-1.3	-1	-2.2		-0.8	-1.3	53.9	0	2013-11-27 04:29:25
2013-11-27	04:39:25	-1.03	0	-1.8	-1.3	-1.1	-2.2		-0.9	-1.3	54.5	0	2013-11-27 04:39:25
2013-11-27	04:49:25	-1.21	0.1	-3.1	-1.7	-1.4	-2.6		-0.9	-1.2	55.1	0	2013-11-27 04:49:25
2013-11-27	04:59:25	-1.09	0.1	-2.1	-1.5	-1.2	-2.6		-1.4	-1.2	54.5	-0.3	2013-11-27 04:59:25
2013-11-27	05:09:25	-1.08	0	-2	-1.4	-1.2	-2.2		-1.3	-1.5	54.2	0	2013-11-27 05:09:25
2013-11-27	05:19:25	-1.19	0.2	-2.9	-1.6	-1.3	-2.7		-1.1	-1.5	54.5	-0.1	2013-11-27 05:19:25
2013-11-27	05:29:25	-1.37	0	-3.6	-1.9	-1.4	-3.2		-1.3	-1.6	55.2	-0.6	2013-11-27 05:29:25
2013-11-27	05:39:25	-1.03	0.4	-2	-1.1	-0.9	-2.2		-1.2	-1.3	53.5	-0.2	2013-11-27 05:39:25
2013-11-27	05:49:25	-1.44	0	-3	-2.1	-1.7	-2.8		-1.2	-1.7	56.2	0.1	2013-11-27 05:49:25
2013-11-27	05:59:25	-1.37	0.3	-3.2	-1.7	-1.3	-2.9		-1.1	-1.5	55.8	-0.5	2013-11-27 05:59:25
2013-11-27	06:09:25	-1.78	0	-3.5	-2.4	-2	-3.4		-1.6	-2	57.7	0.1	2013-11-27 06:09:25
2013-11-27	06:19:25	-1.69	0	-2.6	-1.9	-1.6	-3.1		-1.3	-1.8	56.8	0	2013-11-27 06:19:25
2013-11-27	06:29:25	-1.67	0.1	-2.9	-1.7	-1.3	-3.2		-1.5	-2	56.5	-0.2	2013-11-27 06:29:25
2013-11-27	06:39:25	-1.5	0	-2.6	-1.7	-1.6	-2.5		-2.1	-1.7	55.4	-0.6	2013-11-27 06:39:25
2013-11-27	06:49:25	-1.59	0	-2.9	-2	-1.7	-2.8		-1.3	-1.8	55.9	-0.2	2013-11-27 06:49:25
2013-11-27	06:59:25	-1.71	0	-2.9	-2.2	-1.9	-3		-1.2	-1.9	55.8	-0.2	2013-11-27 06:59:25
2013-11-27	07:09:25	-1.7	0	-2.7	-1.9	-1.6	-2.5		-1.6	-1.6	55.8	-0.6	2013-11-27 07:09:25
2013-11-27	07:19:25	-1.59	0.5	-2.1	-1.1	-0.8	-2.3		-1.4	-1.7	55.8	-0.6	2013-11-27 07:19:25
2013-11-27	07:29:25	-1.43	0.2	-2.7	-1.6	-1.3	-2.3		-1.3	-1.3	54.8	-0.4	2013-11-27 07:29:25
2013-11-27	07:39:25	-1.43	0	-2.4	-1.5	-1.3	-2.4		-1.2	-1.2	54.7	-0.4	2013-11-27 07:39:25
2013-11-27	07:49:25	-1.35	0	-2.8	-1.5	-1.1	-2.7		-1.3	-1.3	54.6	-0.3	2013-11-27 07:49:25
2013-11-27	07:59:25	-1.13	0	-2.1	-1.4	-1.1	-2.2		-1	-1.2	53.2	-0.5	2013-11-27 07:59:25
2013-11-27	08:09:25	-0.91	0.1	-2.1	-1.2	-0.8	-2		-0.8	-1.1	51.9	-0.1	2013-11-27 08:09:25
2013-11-27	08:19:25	-0.99	0	-1.6	-0.8	-0.8	-1.4		-0.9	-1.1	52.8	-0.1	2013-11-27 08:19:25
2013-11-27	08:29:25	-0.89	0	-1.5	-1	-0.9	-1.5		-1.2	-1.1	54.1	0	2013-11-27 08:29:25
2013-11-27	08:39:25	-0.93	0.1	-1.9	-1.1	-0.9	-1.9		-0.8	-1	53.6	-0.1	2013-11-27 08:39:25
2013-11-27	08:49:25	-0.98	0	-1.7	-1	-0.8	-2		-1	-1.1	53.5	0.1	2013-11-27 08:49:25
2013-11-27	08:59:25	-0.53	0	-1.2	-0.3	-0.1	-1		-0.5	-0.5	51.3	0.1	2013-11-27 08:59:25
2013-11-27	09:09:25	-0.11	0	-1.1	0	0.2	-0.9		-0.4	-0.5	49.4	0.2	2013-11-27 09:09:25
2013-11-27	09:19:25	0.36	0.6	-0.2	0.5	0.8	-0.1		-0.8	0.2	48.2	0.6	2013-11-27 09:19:25
2013-11-27	09:29:25	0.56	0	-0.6	0.5	0.6	-0.4		-0.1	-0.1	46.1	0.4	2013-11-27 09:29:25
2013-11-27	09:39:25	0.83	0	0.5	1.1	1.5	0.6		-0.1	0.5	46.3	0.8	2013-11-27 09:39:25
2013-11-27	09:49:25	1.17	0.1	0.6	1.3	1.4	0.7		0.3	0.9	44.6	1.1	2013-11-27 09:49:25
2013-11-27	09:59:25	1.72	0.6	1	1.5	1.8	1.3		0.6	1.1	45.2	1	2013-11-27 09:59:25
2013-11-27	10:09:25	1.62	0.4	0.3	1	1.2	0.3		0.4	0.7	43.7	0.9	2013-11-27 10:09:25
2013-11-27	10:19:25	1.81	0.3	0.6	1.3	1.6	0.7		0.5	0.8	43	1.3	2013-11-27 10:19:25
2013-11-27	10:29:25	2.24	0.2	1.2	1.8	2	1.6		0.7	1.2	41.9	1.7	2013-11-27 10:29:25
2013-11-27	10:39:25	2.48	0.5	1	1.8	2.1	1		0.7	0.9	41.5	1.1	2013-11-27 10:39:25
2013-11-27	10:49:25	2.64	0.1	1.1	1.9	2.2	1		1	1	41.7	1.7	2013-11-27 10:49:25
2013-11-27	10:59:25	2.61	0.1	1.2	2.2	2.3	0.7		1.3	1.2	41.3	1.5	2013-11-27 10:59:25
2013-11-27	11:09:25	2.88	0.9	1.5	2.4	2.5	1.7		1.4	1.2	41.7	2.2	2013-11-27 11:09:25
2013-11-27	11:19:25	3.28	0	1.1	2	2.2	1.2		1.1	1.3	38.3	2.2	2013-11-27 11:19:25
2013-11-27	11:29:25	3.39	0.8	1.4	2.6	3	1.8		1	1.7	37.3	2.6	2013-11-27 11:29:25
2013-11-27	11:39:25	3.75	0.2	2	2.7	3.5	1.5		1.6	1.9	39.8	3	2013-11-27 11:39:25
2013-11-27	11:49:25	4.04	1.6	0.9	2.4	2.7	1.3		1.3	1.2	36.2	2.7	2013-11-27 11:49:25
2013-11-27	11:59:25	3.6	0.3	1.8	2.5	2.7	1.6		1.4	1.9	38.2	2.4	2013-11-27 11:59:25
2013-11-27	12:09:25	2.84	0	2	2.4	2.6	2		1.7	2.2	40.2	2.9	2013-11-27 12:09:25
2013-11-27	12:19:25	3.25	0.4	2.4	2.9	3.1	2.9		1.7	2.7	38.4	3	2013-11-27 12:19:25
2013-11-27	12:29:25	3.51	0.4	2	2.6	2.9	1.6		1.8	1.9	39	3.1	2013-11-27 12:29:25
2013-11-27	12:39:25	3.4	0.6	1.8	2.5	2.7	1.3		1.7	1.7	38.4	2.9	2013-11-27 12:39:25
2013-11-27	12:49:25	2.94	1.9	1.6	2	2.2	1.9		1.7	1.8	38.1	3.4	2013-11-27 12:49:25
2013-11-27	12:59:25	3.26	0	1.5	2.3	2.5	1.2		1.7	1.7	37.8	3.3	2013-11-27 12:59:25
2013-11-27	13:09:25	3.74	0.4	1.6	2.5	2.9	1.6		1.8	1.9	38.2	3.7	2013-11-27 13:09:25
2013-11-27	13:19:25	3.8	0.1	1.8	2.6	2.9	1.6		1.7	1.4	37.5	3.4	2013-11-27 13:19:25
2013-11-27	13:29:25	3.9	0.7	1.6	2.5	2.7	1.3		1.9	1.5	37.9	3.5	2013-11-27 13:29:25
2013-11-27	13:39:25	3.46	0.1	1.6	2.2	2.4	1.8		1.1	1.6	36.9	3.4	2013-11-27 13:39:25
2013-11-27	13:49:25	3.52	0.8	1.4	2.4	2.7	1.4		1.4	1.6	38.8	3.2	2013-11-27 13:49:25
2013-11-27	13:59:25	3.4	0.2	1	2.1	2.4	1.1		1.5	1.5	38.1	3.2	2013-11-27 13:59:25
2013-11-27	14:09:25	3.11	0.5	1.4	2.1	2.4	1.7		1	1.2	38.8	3.1	2013-11-27 14:09:25
2013-11-27	14:19:25	2.58	0.2	1	1.9	2.3	1		1.3	1.3	40.5	3	2013-11-27 14:19:25
2013-11-27	14:29:25	2.42	0.2	0.9	1.7	2.3	1.2		1.1	1.3	40.2	3.2	2013-11-27 14:29:25
2013-11-27	14:39:25	2.19	0.2	0.4	1.4	1.8	0.6		1.3	0.8	40.9	3	2013-11-27 14:39:25
2013-11-27	14:49:25	2.08	0.3	0.7	1.5	1.8	0.5		1	0.9	42.6	2.8	2013-11-27 14:49:25
2013-11-27	14:59:25	1.82	0.1	-0.3	0.8	1.5	-0.2		1.3	0.5	42.7	3	2013-11-27 14:59:25
2013-11-27	15:09:25	1.68	0.2	0.5	1.4	1.6	0.4		0.7	0.5	42.9	2.8	2013-11-27 15:09:25
2013-11-27	15:19:25	1.52	0.3	0.7	1.3	1.5	0.2		0.7	0.6	42	2.7	2013-11-27 15:19:25
2013-11-27	15:29:25	1.26	0.1	-0.1	0.9	1.1	-0.2		0.2	0.2	44.7	2.3	2013-11-27 15:29:25
2013-11-27	15:39:25	1.04	0	-0.4	0.5	0.8	-0.8		0.2	-0.2	45.6	2.7	2013-11-27 15:39:25
2013-11-27	15:49:25	0.76	0	-0.8	0.3	0.7	-0.7		0.1	-0.3	45.1	2.8	2013-11-27 15:49:25
2013-11-27	15:59:25	0.56	0	-0.9	-0.3	0.3	-1.6		0.3	-0.4	46.5	2.1	2013-11-27 15:59:25
2013-11-27	16:09:25	0.33	0	-0.7	0	0.3	-1.8		0.1	-0.6	45.7	2.6	2013-11-27 16:09:25
2013-11-27	16:19:25	0.1	0	-1.5	-0.6	-0.2	-1.9		-0.1	-1.2	47	2.8	2013-11-27 16:19:25
2013-11-27	16:29:25	-0.2	0	-1.8	-0.8	-0.4	-1.7		-0.3	-1.1	47.4	2.6	2013-11-27 16:29:25
2013-11-27	16:39:25	-0.38	0	-2.1	-1.2	-0.6	-2		-0.4	-1.3	47.7	2.5	2013-11-27 16:39:25
2013-11-27	16:49:25	-0.7	0	-1.6	-0.8	-0.6	-2		-0.8	-1.3	49.1	2.6	2013-11-27 16:49:25
2013-11-27	16:59:25	-0.71	0	-1	-0.5	-0.2	-1.1		-0.6	-0.8	48.1	1.8	2013-11-27 16:59:25
2013-11-27	17:09:25	-1.07	0	-2.8	-1.6	-1.1	-3.7		-0.8	-1.4	49.9	2.6	2013-11-27 17:09:25
2013-11-27	17:19:25	-1.07	0	-2.8	-1.2	-1	-2.8		-0.7	-0.9	48.5	2.4	2013-11-27 17:19:25
2013-11-27	17:29:25	-1.25	0	-2.9	-1.2	-0.5	-3.2		-0.8	-0.9	49.2	2.5	2013-11-27 17:29:25
2013-11-27	17:39:25	-1.31	0	-3	-1.5	-0.8	-2.8		-1	-1	48.7	2.5	2013-11-27 17:39:25
2013-11-27	17:49:25	-1.39	0	-2.4	-1.2	-1	-2.4		-1	-1.7	48.7	2.3	2013-11-27 17:49:25
2013-11-27	17:59:25	-1.75	0	-3.5	-1.7	-1.2	-4.1		-1.2	-1.6	50.1	2.2	2013-11-27 17:59:25
2013-11-27	18:09:25	-2.01	0	-3.3	-1.8	-1.6	-3.4		-2.2	-2.1	53.1	2.3	2013-11-27 18:09:25
2013-11-27	18:19:25	-2.11	0	-3.4	-2.3	-1.5	-3.7		-1.4	-2.1	54.6	2.4	2013-11-27 18:19:25
2013-11-27	18:29:25	-2.36	0	-3.3	-2.1	-1.8	-3.9		-1.5	-2.3	54.8	2.2	2013-11-27 18:29:25
2013-11-27	18:39:25	-2.09	0	-3.6	-2.2	-1.7	-3.2		-2.4	-2.5	53.1	2.2	2013-11-27 18:39:25
2013-11-27	18:49:25	-2.15	0	-3.5	-1.9	-1.4	-3.8		-1.5	-1.8	52.2	2.3	2013-11-27 18:49:25
2013-11-27	18:59:25	-2.08	0	-3.3	-2.1	-1.5	-3.5		-1.7	-1.9	51.7	2.1	2013-11-27 18:59:25
2013-11-27	19:09:25	-1.97	0	-3.1	-1.8	-1.4	-3.5		-1.4	-2.1	50.7	2.1	2013-11-27 19:09:25
2013-11-27	19:19:25	-2.17	0	-3.1	-2.1	-1.4	-3.8		-1.5	-2.2	50.8	2.1	2013-11-27 19:19:25
2013-11-27	19:29:25	-2.32	0	-3.5	-2.1	-1.3	-3.7		-1.5	-2.1	51.3	1.9	2013-11-27 19:29:25
2013-11-27	19:39:25	-2.45	0	-3.7	-2.4	-1.7	-4.2		-1.6	-2.6	51.6	2	2013-11-27 19:39:25
2013-11-27	19:49:25	-2.22	0	-2.9	-2.3	-1.9	-3.4		-2.1	-2.4	51.1	1.9	2013-11-27 19:49:25
2013-11-27	19:59:25	-2.51	0	-4.3	-2.4	-1.7	-4.6		-1.6	-1.8	52.1	1.8	2013-11-27 19:59:25
2013-11-27	20:09:25	-2.49	0	-3.3	-2.3	-1.8	-4		-1.7	-1.7	51.1	1.8	2013-11-27 20:09:25
2013-11-27	20:19:25	-2.47	0	-3.8	-2.8	-2.2	-3.9		-2.2	-1.9	52.4	1.4	2013-11-27 20:19:25
2013-11-27	20:29:25	-2.63	0	-4.3	-2.8	-2.2	-4.3		-2.7	-3	54	1.7	2013-11-27 20:29:25
2013-11-27	20:39:25	-2.77	0	-4.1	-3.4	-2.9	-4.5		-2.2	-3.1	51.5	1.6	2013-11-27 20:39:25
2013-11-27	20:49:25	-2.86	0	-4.1	-3.3	-3	-4.1		-2.2	-3.2	54.3	1.2	2013-11-27 20:49:25
2013-11-27	20:59:25	-3.31	0	-4.5	-3.1	-2.7	-4.8		-2.5	-2.3	55.7	1.6	2013-11-27 20:59:25
2013-11-27	21:09:25	-3.35	0	-4.6	-3.4	-3.1	-4.9		-2.1	-3.2	55.1	1.5	2013-11-27 21:09:25
2013-11-27	21:19:25	-3.42	0.1	-4.5	-2.8	-2.7	-3.8		-1.9	-2.1	55.5	1.4	2013-11-27 21:19:25
2013-11-27	21:29:25	-3.59	0	-4.4	-3.6	-3	-4.4		-2.2	-3.2	57.8	1.3	2013-11-27 21:29:25
2013-11-27	21:39:25	-3.73	0	-4.9	-3.9	-3.1	-4.8		-3	-2.7	57.7	1.1	2013-11-27 21:39:25
2013-11-27	21:49:25	-4.1	0	-5.2	-3.9	-3.4	-5.2		-1.9	-2.7	59.5	1.3	2013-11-27 21:49:25
2013-11-27	21:59:25	-4.24	0	-5.1	-3.6	-3.3	-5.6		-2.2	-2.5	62	1.1	2013-11-27 21:59:25
2013-11-27	22:09:25	-4.43	0	-5	-3.8	-3.3	-5.5		-2.1	-2.6	63.4	1.1	2013-11-27 22:09:25
2013-11-27	22:19:25	-4.67	0	-5.1	-3.6	-3.5	-5.2		-2.1	-2.8	65.2	0.9	2013-11-27 22:19:25
2013-11-27	22:29:25	-4.51	0	-4.6	-4	-3.7	-4.7		-2.4	-3.5	65	0.9	2013-11-27 22:29:25
2013-11-27	22:39:25	-4.68	0	-5.4	-4.2	-3.9	-5.6		-2.3	-3.2	65	0.8	2013-11-27 22:39:25
2013-11-27	22:49:25	-4.43	0	-5.5	-4.3	-4	-5.3		-2.9	-3.9	62	0.8	2013-11-27 22:49:25
2013-11-27	22:59:25	-4.63	0	-5.5	-4.3	-3.5	-5.1		-2.5	-2.8	63	0.9	2013-11-27 22:59:25
2013-11-27	23:09:25	-4.41	0	-4.9	-4.6	-4.2	-4.9		-3.9	-3.4	64.6	-0.6	2013-11-27 23:09:25
2013-11-27	23:19:25	-4.69	0	-5.6	-3.7	-4.4	-5		-2.5	-2.9	65.6	-0.9	2013-11-27 23:19:25
2013-11-27	23:29:25	-4.72	0	-5.6	-4.5	-4.3	-5.6		-2.7	-3.5	64.9	0.5	2013-11-27 23:29:25
2013-11-27	23:39:25	-4.73	0	-5.8	-4.7	-4.5	-5.5		-2.6	-4	64.2	0.6	2013-11-27 23:39:25
2013-11-27	23:49:25	-5.05	0	-5.5	-4.1	-4	-5.8		-2.6	-2.8	64.3	-0.1	2013-11-27 23:49:25
2013-11-27	23:59:25	-5.33	0	-5.9	-4.8	-3.6	-5.8		-2.8	-3.4	65.7	0.5	2013-11-27 23:59:25
2013-11-28	00:09:25	-4.91	0	-5.5	-4.5	-4.2	-5.8		-2.6	-3.2	63.1	0.3	2013-11-28 00:09:25
2013-11-28	00:19:25	-5.15	0	-5.8	-4.9	-4.4	-5.7		-2.7	-3.8	65.4	0.4	2013-11-28 00:19:25
2013-11-28	00:29:25	-5.07	0	-5.6	-4.5	-4.4	-5.6		-2.7	-2.9	65.1	0.3	2013-11-28 00:29:25
2013-11-28	00:39:25	-5.05	0	-6	-5.2	-4.5	-5.8		-4.1	-4.4	65.2	-1.2	2013-11-28 00:39:25
2013-11-28	00:49:25	-4.99	0	-5.4	-4.7	-4.6	-5.7		-2.9	-3.6	64.3	0.3	2013-11-28 00:49:25
2013-11-28	00:59:25	-5.29	0	-6	-5.2	-4.3	-5.8		-3.9	-4.2	65.2	-0.1	2013-11-28 00:59:25
2013-11-28	01:09:25	-5.37	0	-6.4	-5	-5.1	-6.2		-3.2	-4	66	-0.3	2013-11-28 01:09:25
2013-11-28	01:19:25	-5.49	0	-6.2	-5.5	-5.3	-6		-3.1	-4.2	66.5	0	2013-11-28 01:19:25
2013-11-28	01:29:25	-5.72	0	-6.2	-5.3	-5	-6.1		-2.9	-3.6	67.4	-0.2	2013-11-28 01:29:25
2013-11-28	01:39:25	-5.44	0	-5.8	-4.3	-5	-6		-3	-3.9	66	-0.1	2013-11-28 01:39:25
2013-11-28	01:49:25	-5.72	0	-6.1	-5.4	-5.4	-6.2		-3	-3.9	67.8	-0.4	2013-11-28 01:49:25
2013-11-28	01:59:25	-6.05	0	-5.7	-5.2	-4.8	-6.2		-2.6	-3.2	68.6	-0.2	2013-11-28 01:59:25
2013-11-28	02:09:25	-5.99	0	-6.3	-5	-5.2	-6.3		-3.1	-3.2	67.5	-0.3	2013-11-28 02:09:25
2013-11-28	02:19:25	-6.41	0	-6.5	-5.2	-4.5	-6.4		-2.8	-3.4	69.6	-0.3	2013-11-28 02:19:25
2013-11-28	02:29:25	-6.37	0	-6.1	-5.2	-5.1	-6.4		-2.8	-3.2	69.7	-0.4	2013-11-28 02:29:25
2013-11-28	02:39:25	-6.41	0	-6.4	-5	-5.2	-6.6		-2.9	-3.5	69.4	-2.1	2013-11-28 02:39:25
2013-11-28	02:49:25	-6.12	0	-6.4	-4.9	-4.8	-6.4		-2.9	-3.1	69.5	-1.1	2013-11-28 02:49:25
2013-11-28	02:59:25	-6.31	0	-6.7	-6	-5.5	-6.5		-2.9	-3.9	71.5	-0.5	2013-11-28 02:59:25
2013-11-28	03:09:25	-6.25	0	-6.6	-5.9	-5.7	-6.3		-4.3	-4.5	71.4	-0.8	2013-11-28 03:09:25
2013-11-28	03:19:25	-6.17	0	-6.2	-5.6	-5.4	-6.3		-3	-3.9	72.4	-0.7	2013-11-28 03:19:25
2013-11-28	03:29:25	-6.29	0	-6.6	-6	-5.8	-6.6		-3	-3.5	72.8	-0.8	2013-11-28 03:29:25
2013-11-28	03:39:25	-6.61	0	-6.8	-4.8	-5.3	-6.7		-2.9	-3.8	73.6	-0.7	2013-11-28 03:39:25
2013-11-28	03:49:25	-6.45	0	-7	-5.5	-5.2	-6.7		-3.4	-4.2	73.8	-0.9	2013-11-28 03:49:25
2013-11-28	03:59:25	-6.61	0	-6.7	-5.7	-5.6	-6.4		-3.2	-3.3	73.8	-1.6	2013-11-28 03:59:25
2013-11-28	04:09:25	-6.82	0	-6.6	-5.2	-5.4	-6.9		-3.2	-3.5	75.2	-0.8	2013-11-28 04:09:25
2013-11-28	04:19:25	-6.87	0	-6.8	-5.6	-5.2	-6.7		-3.6	-3.4	73.8	-1.1	2013-11-28 04:19:25
2013-11-28	04:29:25	-7.07	0	-7.1	-6.4	-6.2	-7		-3.2	-3.8	75.6	-0.7	2013-11-28 04:29:25
2013-11-28	04:39:25	-6.74	0	-6.8	-6.3	-6.5	-6.8		-3.5	-4.6	75	-1.3	2013-11-28 04:39:25
2013-11-28	04:49:25	-7.16	0	-7.2	-6.2	-5.9	-7		-3.1	-3.7	76.5	-0.9	2013-11-28 04:49:25
2013-11-28	04:59:25	-7.2	0	-7.3	-6.8	-6.7	-7.2		-3.2	-4.1	76.8	-1.2	2013-11-28 04:59:25
2013-11-28	05:09:25	-6.87	0	-7	-6.1	-6.2	-7.1		-3.3	-3.7	74.6	-1.2	2013-11-28 05:09:25
2013-11-28	05:19:25	-7.01	0	-6.8	-6	-5.9	-7.1		-3.5	-3.7	74.8	-1.4	2013-11-28 05:19:25
2013-11-28	05:29:25	-7.01	0	-7.2	-6.5	-6.6	-7.2		-3.8	-4.1	75	-1.2	2013-11-28 05:29:25
2013-11-28	05:39:25	-7.33	0	-6.9	-6.1	-6.2	-6.7		-3.4	-4	76.9	-1.2	2013-11-28 05:39:25
2013-11-28	05:49:25	-7.17	0	-7.2	-5.1	-6.7	-7.2		-3.4	-3.7	75.8	-1.8	2013-11-28 05:49:25
2013-11-28	05:59:25	-7.11	0	-7.6	-7.1	-7	-7.3		-4.2	-4.9	76.7	-1.6	2013-11-28 05:59:25
2013-11-28	06:09:25	-6.91	0	-6.9	-6	-5.9	-6.8		-3.9	-4.2	74.8	-1.9	2013-11-28 06:09:25
2013-11-28	06:19:25	-7.15	0	-7	-6	-6	-6.7		-3.5	-4	76	-1.3	2013-11-28 06:19:25
2013-11-28	06:29:25	-7.06	0	-7.5	-6.9	-6.9	-7.1		-4	-4.6	75.7	-1.8	2013-11-28 06:29:25
2013-11-28	06:39:25	-7.38	0	-7.3	-5.7	-5.7	-7.2		-3.7	-3.7	76.7	-2.2	2013-11-28 06:39:25
2013-11-28	06:49:25	-7.17	0	-7.5	-7	-6.7	-7.1		-4.4	-4	76.5	-1.8	2013-11-28 06:49:25
2013-11-28	06:59:25	-7.29	0	-7.7	-7.1	-6.8	-7.5		-3.8	-4.6	76.3	-1.8	2013-11-28 06:59:25
2013-11-28	07:09:25	-7.35	0	-6.8	-5.8	-5.9	-7.5		-3.8	-3.9	76	-1.6	2013-11-28 07:09:25
2013-11-28	07:19:25	-7.57	0	-6.9	-6.1	-5.6	-7.5		-3.8	-3.8	77.6	-1.7	2013-11-28 07:19:25
2013-11-28	07:29:25	-7.59	0	-7.4	-5.5	-6.4	-7		-3.6	-3.9	77	-1.7	2013-11-28 07:29:25
2013-11-28	07:39:25	-7.33	0	-7.3	-6.5	-5.2	-7		-3.6	-3.7	76.7	-1.8	2013-11-28 07:39:25
2013-11-28	07:49:25	-7.01	0	-6.4	-5.2	-6.1	-6.5		-3.4	-3.3	76.5	-3.1	2013-11-28 07:49:25
2013-11-28	07:59:25	-7.01	0	-6.5	-5.4	-5.9	-6.4		-3.4	-3.3	75.9	-2	2013-11-28 07:59:25
2013-11-28	08:09:25	-6.92	0	-5.6	-4.7	-5.6	-6.5		-3.1	-3.1	78.6	-1.7	2013-11-28 08:09:25
2013-11-28	08:19:25	-6.07	0	-5.1	-4.7	-4.8	-5.6		-3.1	-3.2	74.1	-1.7	2013-11-28 08:19:25
2013-11-28	08:29:25	-5.9	0	-5.2	-4.6	-4.6	-5.6		-2.9	-2.8	73	-1.7	2013-11-28 08:29:25
2013-11-28	08:39:25	-5.63	0	-4.9	-3.6	-4.2	-5.3		-2.6	-2.8	76.1	-1.7	2013-11-28 08:39:25
2013-11-28	08:49:25	-5.29	0	-4.8	-3.8	-3.8	-5.2		-2.5	-2.3	75.2	-1.8	2013-11-28 08:49:25
2013-11-28	08:59:25	-4.35	0	-4.2	-3	-3.3	-4.3		-2.3	-2.3	73.2	-1.6	2013-11-28 08:59:25
2013-11-28	09:09:25	-3.63	0	-3.5	-2.7	-3.1	-4.1		-2	-2.2	68.3	-1.5	2013-11-28 09:09:25
2013-11-28	09:19:25	-3.43	0	-3.1	-2.4	-2.5	-4.1		-1.9	-1.9	65.6	-1.4	2013-11-28 09:19:25
2013-11-28	09:29:25	-3.07	0	-3	-2	-2.5	-3.5		-1.7	-2.1	61.8	-1.5	2013-11-28 09:29:25
2013-11-28	09:39:25	-2.48	0.2	-3	-1.6	-1.8	-3.1		-1.5	-1.9	57.5	-1.2	2013-11-28 09:39:25
2013-11-28	09:49:25	-2.19	0	-2.6	-1.4	-1.4	-2		-1.3	-1.6	56.7	-1.3	2013-11-28 09:49:25
2013-11-28	09:59:25	-1.96	0	-2.7	-1.3	-1	-3.2		-1.1	-1.3	55.7	-1.2	2013-11-28 09:59:25
2013-11-28	10:09:25	-1.46	0.1	-1.8	-1	-1	-2.8		-0.8	-1.4	54	-1.1	2013-11-28 10:09:25
2013-11-28	10:19:25	-0.52	0.2	-2.2	-0.6	-0.6	-2.8		-1	-1.3	48.7	-0.8	2013-11-28 10:19:25
2013-11-28	10:29:25	0.24	0	-1	0	-0.2	-1.7		-0.8	-1.1	45.6	-1.2	2013-11-28 10:29:25
2013-11-28	10:39:25	0.8	0	-0.8	0	0.3	-1.9		-0.6	-0.9	46.4	-0.8	2013-11-28 10:39:25
2013-11-28	10:49:25	1.52	0	0.1	1	1.3	-0.7		-0.6	-0.7	43.9	0.2	2013-11-28 10:49:25
2013-11-28	10:59:25	1.9	0.3	-0.1	1.1	1.1	-0.8		-0.7	-0.6	42.1	0.4	2013-11-28 10:59:25
2013-11-28	11:09:25	2.3	0.1	-0.4	0.9	1.1	0		-0.1	-0.5	41.6	0.5	2013-11-28 11:09:25
2013-11-28	11:19:25	2.52	0.6	0	1.3	1.3	-0.3		-0.4	-0.2	42.9	0.7	2013-11-28 11:19:25
2013-11-28	11:29:25	2.42	0	0.1	1.3	1.4	0.3		-0.4	-0.2	42.4	1.1	2013-11-28 11:29:25
2013-11-28	11:39:25	2.9	0	0.4	1.6	1.9	0.1		0	-0.3	42.5	1	2013-11-28 11:39:25
2013-11-28	11:49:25	3.2	0.5	0	1.4	1.8	-0.1		0.2	-0.3	38	1	2013-11-28 11:49:25
2013-11-28	11:59:25	3.44	0.5	1.1	1.8	2	0.5		0.1	0	41	1.5	2013-11-28 11:59:25
2013-11-28	12:09:25	3.58	0.1	-0.2	1.6	2	-0.4		0.5	-0.2	40.7	0.7	2013-11-28 12:09:25
2013-11-28	12:19:25	3.88	0.2	0.8	2.3	2.4	1.4		0.4	0.3	42.1	1	2013-11-28 12:19:25
2013-11-28	12:29:25	4.02	0.5	0.6	2.2	2.4	0.9		0.4	0.2	40.2	2	2013-11-28 12:29:25
2013-11-28	12:39:25	4.35	0.2	0.3	2.3	2.2	0.3		0.5	0.1	39.4	1.8	2013-11-28 12:39:25
2013-11-28	12:49:25	4.72	0.1	0.1	2.3	2.6	0.9		0.5	0.2	39.7	1.8	2013-11-28 12:49:25
2013-11-28	12:59:25	4.96	0.4	1.3	2.7	2.8	1.2		0.7	0.2	39.2	1.6	2013-11-28 12:59:25
2013-11-28	13:09:25	4.7	0.2	1.7	3.1	3.1	1.2		0.8	0.4	40.9	3.1	2013-11-28 13:09:25
2013-11-28	13:19:25	4.64	0.1	2.1	3	3.2	1.6		0.9	0.5	39.7	2.5	2013-11-28 13:19:25
2013-11-28	13:29:25	4.78	0.2	2.1	3	3.4	2.4		1.4	1	39.8	2.7	2013-11-28 13:29:25
2013-11-28	13:39:25	5.08	0	1.8	3.1	3.5	2.4		1.5	1.6	40.1	2.9	2013-11-28 13:39:25
2013-11-28	13:49:25	4.86	0.2	1.8	3	3	1.9		0.9	0.9	40.7	2.9	2013-11-28 13:49:25
2013-11-28	13:59:25	4.26	0.1	2.2	3.1	3.4	2.2		1.1	0.8	42.6	3.2	2013-11-28 13:59:25
2013-11-28	14:09:25	4.5	0.2	2.7	3.3	3.4	2.4		1.4	1.2	43.6	3.2	2013-11-28 14:09:25
2013-11-28	14:19:25	4	0	2.7	3.5	3.7	2.6		1.6	1.2	43.9	3.1	2013-11-28 14:19:25
2013-11-28	14:29:25	3.8	0	2.4	3.1	3	3		1.7	1.4	45.8	2.9	2013-11-28 14:29:25
2013-11-28	14:39:25	3.94	0.3	2.9	3.5	3.5	3.5		1.8	1.7	45.3	3.2	2013-11-28 14:39:25
2013-11-28	14:49:25	3.88	0.3	2.6	3.4	3.2	3.3		1.9	1.6	47.4	3	2013-11-28 14:49:25
2013-11-28	14:59:25	3.76	0	2.6	3	3	3		1.8	1.4	48.1	2.6	2013-11-28 14:59:25
2013-11-28	15:09:25	3.52	0	2.4	3	3.1	2.4		1.5	1.1	46.8	2.5	2013-11-28 15:09:25
2013-11-28	15:19:25	3.14	0.1	1.9	2.6	2.7	2		1.2	1	48.6	2.9	2013-11-28 15:19:25
2013-11-28	15:29:25	2.93	0	1.1	2.1	2.5	1.4		1.3	0.7	50.5	3	2013-11-28 15:29:25
2013-11-28	15:39:25	2.72	0	0.5	1.3	2	0.9		1.1	0.7	50.2	2.9	2013-11-28 15:39:25
2013-11-28	15:49:25	2.57	0.3	1.3	2	2	1.4		0.6	0.6	48.5	2.6	2013-11-28 15:49:25
2013-11-28	15:59:25	2.34	0	0.7	1.3	1.9	1.1		0.7	0.5	51.1	2.6	2013-11-28 15:59:25
2013-11-28	16:09:25	2.11	0	1.1	1.6	1.7	1		0.6	0.5	52.6	2.6	2013-11-28 16:09:25
2013-11-28	16:19:25	2.04	0.1	0.4	1.5	1.6	1.3		0.7	0.5	50.5	2.5	2013-11-28 16:19:25
2013-11-28	16:29:25	2.01	0.2	1	1.5	1.5	0.9		0.3	0.6	49.5	2.5	2013-11-28 16:29:25
2013-11-28	16:39:25	1.86	0	0.3	1	1.2	0.8		0.7	0.5	51	2.6	2013-11-28 16:39:25
2013-11-28	16:49:25	1.64	0	0.5	0.8	1	0.8		0.6	0.5	55.7	2.5	2013-11-28 16:49:25
2013-11-28	16:59:25	1.59	0.1	0.4	1.1	1.3	0.6		0.6	0.5	52.3	2.5	2013-11-28 16:59:25
2013-11-28	17:09:25	1.49	0	0.1	0.6	1	0.4		0.6	0.5	52.6	2.5	2013-11-28 17:09:25
2013-11-28	17:19:25	1.42	0	0.5	0.8	1.1	0.6		0.6	0.5	53.6	2.4	2013-11-28 17:19:25
2013-11-28	17:29:25	1.33	0.1	0.5	1	1.2	0.7		0.4	0.4	53.1	2.5	2013-11-28 17:29:25
2013-11-28	17:39:25	1.28	0	0.3	0.8	1.1	0.7		0.5	0.5	54.2	2.3	2013-11-28 17:39:25
2013-11-28	17:49:25	1.2	0	0.4	0.8	0.9	0.7		0.2	0.4	49.8	2.5	2013-11-28 17:49:25
2013-11-28	17:59:25	1.2	0	0.5	0.9	1	0.6		0.1	0.5	48.9	2.4	2013-11-28 17:59:25
2013-11-28	18:09:25	1.15	0	0.1	0.7	0.8	0.6		0.5	0.5	51.1	2.3	2013-11-28 18:09:25
2013-11-28	18:19:25	1	0.1	-0.1	0.4	0.7	0.3		0.5	0.5	56.2	2	2013-11-28 18:19:25
2013-11-28	18:29:25	0.96	0	-0.1	0.3	0.5	0.1		0.5	0.4	53.7	2.1	2013-11-28 18:29:25
2013-11-28	18:39:25	0.98	0	0.2	0.5	0.8	0.2		0.3	0.4	54.6	2.4	2013-11-28 18:39:25
2013-11-28	18:49:25	0.91	0.1	0.2	0.6	0.7	0.4		0	0.3	55.3	2.5	2013-11-28 18:49:25
2013-11-28	18:59:25	0.8	0	-0.4	0.1	0.4	0		0.5	0.3	57	2.6	2013-11-28 18:59:25
2013-11-28	19:09:25	0.7	0	-0.7	0.1	0.4	-0.6		0	0.2	56.8	2.5	2013-11-28 19:09:25
2013-11-28	19:19:25	0.47	0.1	-0.6	0.1	0.4	-0.6		-0.4	0.2	59.1	2.4	2013-11-28 19:19:25
2013-11-28	19:29:25	0.28	0	-1	-0.2	0.2	-1.2		-0.2	0.1	58.5	1.8	2013-11-28 19:29:25
2013-11-28	19:39:25	0.06	0	-1.6	-0.4	0	-1.7		-1.2	-0.5	58.4	2.3	2013-11-28 19:39:25
2013-11-28	19:49:25	-0.25	0	-2.4	-1	-0.6	-1.8		-0.3	-0.3	61.2	2.4	2013-11-28 19:49:25
2013-11-28	19:59:25	-0.55	0	-1.8	-0.9	-0.6	-1.5		-1	-0.2	61.4	1.9	2013-11-28 19:59:25
2013-11-28	20:09:25	-0.57	0	-1.8	-0.8	-0.5	-1.8		-0.6	-1	62.3	2.2	2013-11-28 20:09:25
2013-11-28	20:19:25	-0.78	0	-2.6	-1.1	-1	-1.8		-0.7	-0.4	63.2	1	2013-11-28 20:19:25
2013-11-28	20:29:25	-1.03	0	-2.8	-1.6	-1.1	-2.9		-0.8	-0.6	64.6	2.1	2013-11-28 20:29:25
2013-11-28	20:39:25	-1.21	0	-2.5	-1.6	-1.3	-2.4		-1.6	-1.1	66.9	1.9	2013-11-28 20:39:25
2013-11-28	20:49:25	-1.25	0.7	-1.9	-1.2	-1.1	-1.9		-0.9	-0.7	67.3	1.1	2013-11-28 20:49:25
2013-11-28	20:59:25	-1.31	0	-2.7	-1.6	-1.3	-3.2		-0.9	-0.9	66.4	0.6	2013-11-28 20:59:25
2013-11-28	21:09:25	-1.55	0	-3.2	-1.8	-1.5	-3		-1	-0.8	68.4	0.5	2013-11-28 21:09:25
2013-11-28	21:19:25	-1.82	0	-3	-1.8	-1.6	-2.9		-1.1	-1.5	68.3	1.8	2013-11-28 21:19:25
2013-11-28	21:29:25	-1.81	0	-3.4	-1.8	-1.5	-3.1		-1.2	-0.8	68.9	-0.1	2013-11-28 21:29:25
2013-11-28	21:39:25	-1.81	0	-2.6	-1.8	-1.5	-2.9		-1.1	-1.5	68.8	1.6	2013-11-28 21:39:25
2013-11-28	21:49:25	-1.94	0.1	-3.4	-2.9	-2.6	-3		-2.1	-1.5	70	1.2	2013-11-28 21:49:25
2013-11-28	21:59:25	-1.76	0	-2.7	-1.4	-1.2	-2.4		-1.2	-0.7	69.3	0.3	2013-11-28 21:59:25
2013-11-28	22:09:25	-1.93	0	-2.9	-2	-1.7	-3.2		-1.3	-1.9	71.1	1.2	2013-11-28 22:09:25
2013-11-28	22:19:25	-1.77	0	-2.7	-2	-1.5	-2.4		-1.8	-1.5	70	1	2013-11-28 22:19:25
2013-11-28	22:29:25	-1.64	0	-2.9	-1.8	-1.3	-3.2		-1.2	-1.1	68.8	0.3	2013-11-28 22:29:25
2013-11-28	22:39:25	-1.95	0	-3	-1.9	-1.8	-3		-1.5	-1	70	0.7	2013-11-28 22:39:25
2013-11-28	22:49:25	-1.86	0.9	-3.2	-2.5	-2.3	-3		-2.2	-1.7	70.4	0.4	2013-11-28 22:49:25
2013-11-28	22:59:25	-1.51	0	-2.8	-2.2	-1.9	-2.4		-2.1	-0.8	69.8	1	2013-11-28 22:59:25
2013-11-28	23:09:25	-2.05	0	-3.3	-1.9	-1.6	-3.3		-1.3	-1.1	71.2	1.2	2013-11-28 23:09:25
2013-11-28	23:19:25	-2.07	0	-3.3	-2.1	-1.7	-3.6		-1.4	-1.7	71.6	1.2	2013-11-28 23:19:25
2013-11-28	23:29:25	-2.25	0	-3.2	-2.9	-2.7	-3		-2.5	-1.9	73.8	-0.1	2013-11-28 23:29:25
2013-11-28	23:39:25	-2.39	0.4	-3.1	-2.7	-2.7	-3.2		-2.4	-1.8	74.4	-0.1	2013-11-28 23:39:25
2013-11-28	23:49:25	-2.43	0	-2.9	-2.4	-1.9	-3.4		-1.3	-1	74.3	0.6	2013-11-28 23:49:25
2013-11-28	23:59:25	-2.21	0	-2.7	-1.9	-1.8	-2.6		-1.6	-1	73.8	0.1	2013-11-28 23:59:25
2013-11-29	00:09:25	-2.02	0	-3	-2.3	-1.9	-2.6		-1.5	-1.2	73.2	0.3	2013-11-29 00:09:25
2013-11-29	00:19:25	-2.11	0	-3.3	-2.7	-2.5	-3.2		-1.5	-1.2	75.5	-0.9	2013-11-29 00:19:25
2013-11-29	00:29:25	-1.75	0	-3.1	-2.5	-2.1	-3.1		-1.7	-1.9	74.9	0.5	2013-11-29 00:29:25
2013-11-29	00:39:25	-2.47	0	-3.9	-2.9	-2.5	-3.5		-1.5	-1.2	77.9	-1.1	2013-11-29 00:39:25
2013-11-29	00:49:25	-2.21	0	-3.6	-2.6	-2.1	-3		-1.4	-1.2	77.6	-0.6	2013-11-29 00:49:25
2013-11-29	00:59:25	-1.75	0	-3.1	-2.2	-0.9	-3.3		-1.5	-1.8	76.4	0.7	2013-11-29 00:59:25
2013-11-29	01:09:25	-1.87	0.1	-3	-2.1	-1.8	-2.8		-1.5	-1.6	76.4	-0.5	2013-11-29 01:09:25
2013-11-29	01:19:25	-1.79	0	-2.3	-1.5	-1.2	-2.4		-1.4	-1.4	76.3	0.4	2013-11-29 01:19:25
2013-11-29	01:29:25	-1.71	0.4	-2.9	-2.4	-2.2	-2.8		-2	-1.8	75.7	-0.3	2013-11-29 01:29:25
2013-11-29	01:39:25	-2.01	0	-4	-2.6	-2.4	-4.1		-1.4	-2	76.9	0.4	2013-11-29 01:39:25
2013-11-29	01:49:25	-2.25	0	-3.7	-2.6	-2.5	-3.7		-1.4	-1.2	77.8	-0.7	2013-11-29 01:49:25
2013-11-29	01:59:25	-1.72	0	-2.7	-1.7	-0.8	-3.2		-1.7	-0.9	76	0.4	2013-11-29 01:59:25
2013-11-29	02:09:25	-1	0	-2.2	-1.2	-1	-2.3		-1.6	-1.2	73.4	-0.2	2013-11-29 02:09:25
2013-11-29	02:19:25	-1.79	0.1	-3.2	-2.4	-1.8	-3.3		-1.4	-1.9	76.6	0.3	2013-11-29 02:19:25
2013-11-29	02:29:25	-1.89	0	-3	-2.1	-2	-4		-1.4	-1	76.9	-0.4	2013-11-29 02:29:25
2013-11-29	02:39:25	-2.13	0	-3.3	-2.5	-2.4	-3.6		-2.4	-1.7	78.5	0	2013-11-29 02:39:25
2013-11-29	02:49:25	-1.91	0	-3.3	-2.1	-1.5	-3.7		-1.4	-1.6	77.9	0.4	2013-11-29 02:49:25
2013-11-29	02:59:25	-1.8	0.1	-3.3	-2.2	-1.9	-2.4		-2	-2.1	77.9	0	2013-11-29 02:59:25
2013-11-29	03:09:25	-1.94	0	-3.2	-2.1	-1.5	-3.3		-1.6	-1.3	78.9	-0.4	2013-11-29 03:09:25
2013-11-29	03:19:25	-2.33	0	-3.1	-2.5	-2.3	-3		-2.4	-1.7	80.4	-0.8	2013-11-29 03:19:25
2013-11-29	03:29:25	-2.24	0.1	-3.1	-2.3	-2.2	-2.8		-1.5	-2.1	80.4	0	2013-11-29 03:29:25
2013-11-29	03:39:25	-2.03	0.4	-3.5	-2.8	-1.5	-3.3		-1.5	-2.3	80	-0.8	2013-11-29 03:39:25
2013-11-29	03:49:25	-1.96	0	-3.1	-2.3	-1.9	-3		-1.7	-1.6	79.5	-0.4	2013-11-29 03:49:25
2013-11-29	03:59:25	-2.11	0.2	-3.4	-2.5	-2.4	-3.3		-2.2	-1.8	79.9	-0.8	2013-11-29 03:59:25
2013-11-29	04:09:25	-2.41	0	-4	-2.8	-2.6	-3.5		-1.6	-1.5	80.6	0.1	2013-11-29 04:09:25
2013-11-29	04:19:25	-2.33	0.1	-3.8	-2.4	-1.8	-3.7		-1.5	-1.7	81.6	-1	2013-11-29 04:19:25
2013-11-29	04:29:25	-2.11	0	-3.2	-1.9	-1.7	-2.8		-1.5	-1.5	81.1	0.1	2013-11-29 04:29:25
2013-11-29	04:39:25	-1.41	0.4	-3.1	-2.2	-2.1	-2.9		-1.4	-1.9	77.7	-0.6	2013-11-29 04:39:25
2013-11-29	04:49:25	-0.79	0	-2.3	-1	-0.5	-3.3		-1.2	-1.1	74.9	-0.2	2013-11-29 04:49:25
2013-11-29	04:59:25	0.1	0.1	-1	-0.5	-0.2	-1.6		-0.7	-0.8	70.8	0.1	2013-11-29 04:59:25
2013-11-29	05:09:25	-0.59	0	-2.5	-1.2	-0.3	-2.1		-1.2	-1.5	73.8	-0.5	2013-11-29 05:09:25
2013-11-29	05:19:25	0.29	0.2	-1.5	-0.4	0.5	-1.8		-0.8	-0.8	70.6	0	2013-11-29 05:19:25
2013-11-29	05:29:25	-0.27	0.2	-2.8	-0.9	0.1	-3.3		-0.9	-1.3	72.5	0.1	2013-11-29 05:29:25
2013-11-29	05:39:25	0.44	0.1	-0.9	0.5	0.9	-1.3		-0.7	-0.6	70.3	-0.1	2013-11-29 05:39:25
2013-11-29	05:49:25	-0.31	0	-3.5	-1.7	-1.3	-3.2		-1.2	-1.2	71.9	-0.5	2013-11-29 05:49:25
2013-11-29	05:59:25	-0.29	0	-3.4	-1	0.3	-2.8		-1.7	-1.6	73.1	-0.1	2013-11-29 05:59:25
2013-11-29	06:09:25	-0.25	0	-3.1	-1.3	-0.6	-2.8		-1.2	-1	72.4	-0.2	2013-11-29 06:09:25
2013-11-29	06:19:25	0.05	0.6	-1.4	0.9	1.8	-2.3		-1.1	-1	71.8	0.1	2013-11-29 06:19:25
2013-11-29	06:29:25	1.07	0.5	-1.1	0.4	0.6	0		-0.8	-0.1	67.1	0.3	2013-11-29 06:29:25
2013-11-29	06:39:25	1.34	0	-1.1	0.4	1.1	-0.1		-0.7	-0.2	66	0.4	2013-11-29 06:39:25
2013-11-29	06:49:25	1.12	0.6	-0.1	1.4	2.2	-1.1		-0.7	-0.3	66.8	0.4	2013-11-29 06:49:25
2013-11-29	06:59:25	1.27	0	-0.7	0.8	0.9	-1.8		-0.3	-0.3	66.3	0.2	2013-11-29 06:59:25
2013-11-29	07:09:25	1.78	0.4	0.6	1.8	1.8	0.3		0	0.1	64	0.4	2013-11-29 07:09:25
2013-11-29	07:19:25	2.07	0.1	0.2	1.3	1.9	0.2		0.2	0.2	62.7	0.6	2013-11-29 07:19:25
2013-11-29	07:29:25	1.74	0	-0.2	1	1.3	-1.4		-0.1	-0.1	64.4	0.5	2013-11-29 07:29:25
2013-11-29	07:39:25	2.23	0.2	0.1	1.1	2.3	0.2		0.5	0.3	63.4	0.6	2013-11-29 07:39:25
2013-11-29	07:49:25	2.42	0	1.2	1.9	2.3	1.2		0.7	0.5	62.1	0.6	2013-11-29 07:49:25
2013-11-29	07:59:25	2.51	0.3	0.8	2.1	2.4	0.9		0.9	0.9	61.5	1	2013-11-29 07:59:25
2013-11-29	08:09:25	2.92	1.6	2.1	2.9	2.8	2.3		1.8	1.6	59.6	1.4	2013-11-29 08:09:25
2013-11-29	08:19:25	2.72	1.7	1.2	2.2	2.7	1.4		1.6	1.6	60.5	1	2013-11-29 08:19:25
2013-11-29	08:29:25	2.96	0.7	2.2	2.9	3.1	2.2		1.7	1.5	59.6	1.4	2013-11-29 08:29:25
2013-11-29	08:39:25	3.02	0.1	1.9	2.7	3	1.9		1.7	1.1	59.5	1.2	2013-11-29 08:39:25
2013-11-29	08:49:25	3.24	0.1	1.2	2.6	3.2	0.6		1.4	1.2	59	1.4	2013-11-29 08:49:25
2013-11-29	08:59:25	3.66	0.4	2.2	3.4	4	2.1		1.7	1.6	57.9	1	2013-11-29 08:59:25
2013-11-29	09:09:25	3.98	0	2.2	2.8	3.2	2		1.8	1.8	55.5	1.9	2013-11-29 09:09:25
2013-11-29	09:19:25	3.74	0	0.8	2.4	2.8	0.7		1.7	1.3	57.4	1.3	2013-11-29 09:19:25
2013-11-29	09:29:25	3.98	0.3	1.9	3.1	3.5	2.2		1.8	2.2	57	1.4	2013-11-29 09:29:25
2013-11-29	09:39:25	4	0	1.6	3	4.2	1.4		1.9	1.5	58.2	2	2013-11-29 09:39:25
2013-11-29	09:49:25	4.34	0.1	2.1	3.4	4.3	2.2		1.8	2.8	54.6	2.5	2013-11-29 09:49:25
2013-11-29	09:59:25	4.74	0.2	2.3	3.5	4.3	1.9		2.3	2.3	54.5	2.3	2013-11-29 09:59:25
2013-11-29	10:09:25	4.66	0.5	3	4.1	4.3	3.6		2.4	2.6	55.1	2.6	2013-11-29 10:09:25
2013-11-29	10:19:25	4.71	0.6	2.7	3.9	4.2	2.7		2.6	2.5	54.4	2.8	2013-11-29 10:19:25
2013-11-29	10:29:25	5.1	0	3.3	4.4	4.8	2.8		2.5	2.3	54.3	2.8	2013-11-29 10:29:25
2013-11-29	10:39:25	5.44	0	3.9	5	5.7	2.1		2.6	2.2	54.8	4.5	2013-11-29 10:39:25
2013-11-29	10:49:25	6.11	0.5	3.5	4.5	5.3	4.1		2.7	2.8	49.8	2.7	2013-11-29 10:49:25
2013-11-29	10:59:25	6.24	0	3.7	5.4	6.1	3.7		3	2.1	49.3	4.6	2013-11-29 10:59:25
2013-11-29	11:09:25	6.25	0.4	4.6	5.9	6.1	4.9		3.4	3.3	51.1	5.3	2013-11-29 11:09:25
2013-11-29	11:19:25	6.58	0.4	5.1	5.9	6.1	5.2		3.9	3.3	55.1	5.6	2013-11-29 11:19:25
2013-11-29	11:29:25	6.8	0.1	5.1	5.7	5.9	4.9		3.7	3.7	50.8	4.5	2013-11-29 11:29:25
2013-11-29	11:39:25	6.28	0.5	3.8	5.1	5.5	4.5		3.6	3.2	52.1	5.2	2013-11-29 11:39:25
2013-11-29	11:49:25	6.14	0.5	4.4	4.9	5.6	4.5		3.8	3	51.3	5.1	2013-11-29 11:49:25
2013-11-29	11:59:25	6.08	0.5	4.1	5	5.4	4.6		3.8	3.8	52.8	4.7	2013-11-29 11:59:25
2013-11-29	12:09:25	6.17	0.1	4.4	5	5.6	4.3		3.8	4	52.2	5	2013-11-29 12:09:25
2013-11-29	12:19:25	6.48	0.6	4.3	5.5	5.7	5		3.7	4.1	49.3	5.2	2013-11-29 12:19:25
2013-11-29	12:29:25	6.49	0	4.1	5	5.5	4.6		3.6	3.4	47.6	4.9	2013-11-29 12:29:25
2013-11-29	12:39:25	6.12	0.1	4.3	5.3	5.6	4.7		3.5	3.9	49.1	5.5	2013-11-29 12:39:25
2013-11-29	12:49:25	6.49	0.1	3.6	4.8	5.3	4.5		3.4	3.8	46.7	5.2	2013-11-29 12:49:25
2013-11-29	12:59:25	6.87	0.1	2.9	4.7	5.6	3.6		3.5	3	46.1	5.5	2013-11-29 12:59:25
2013-11-29	13:09:25	6.66	0.9	3.6	4.9	5.4	3.5		3.4	3.3	46.6	5.4	2013-11-29 13:09:25
2013-11-29	13:19:25	6.32	2.1	3.6	5.1	5.4	4.3		3.3	3.7	48.9	5.4	2013-11-29 13:19:25
2013-11-29	13:29:25	6.32	0.9	4.2	5.5	5.7	4.6		3.5	4	48.4	5.6	2013-11-29 13:29:25
2013-11-29	13:39:25	6.34	0.5	4.1	5.5	5.7	4.6		3.4	3.8	48	5.7	2013-11-29 13:39:25
2013-11-29	13:49:25	6.44	0.7	4	5.1	5.2	4.4		3.3	3.5	48	5.5	2013-11-29 13:49:25
2013-11-29	13:59:25	6.12	0.3	4.2	5.3	5.6	4.6		3.4	3.7	49	5.6	2013-11-29 13:59:25
2013-11-29	14:09:25	5.78	0.8	4.1	5.1	5.3	4.3		3.4	3.6	50.1	5.3	2013-11-29 14:09:25
2013-11-29	14:19:25	5.56	0.1	3.4	4.7	5.2	3.4		3.1	3.6	51.6	5.4	2013-11-29 14:19:25
2013-11-29	14:29:25	5.32	0.1	2.6	3.7	4.6	2.9		3	3	52.5	5.3	2013-11-29 14:29:25
2013-11-29	14:39:25	5.12	1.2	2.7	4	4.8	3.6		2.9	3.1	51.9	5	2013-11-29 14:39:25
2013-11-29	14:49:25	4.98	0.2	1.9	3.5	4.2	2.7		2.9	3.1	53.5	5.1	2013-11-29 14:49:25
2013-11-29	14:59:25	4.98	0	2	3.8	4.7	3.6		3	2.7	53	4.9	2013-11-29 14:59:25
2013-11-29	15:09:25	4.95	0	3.7	4.3	4.5	3.4		2.8	2.6	51.8	5	2013-11-29 15:09:25
2013-11-29	15:19:25	4.84	0	2.9	3.6	4.3	1.9		3	2.6	52.9	4.9	2013-11-29 15:19:25
2013-11-29	15:29:25	4.68	1	3.5	4.5	4.7	2.9		2.6	2.6	52.5	4.9	2013-11-29 15:29:25
2013-11-29	15:39:25	4.46	0.2	2.1	3.6	3.9	2.1		2.8	2.6	53.1	4.7	2013-11-29 15:39:25
2013-11-29	15:49:25	4.19	0	1.3	3.1	4	1.2		2.6	2.2	54.7	4.5	2013-11-29 15:49:25
2013-11-29	15:59:25	3.72	0	0.4	1.6	2.8	0.5		2	1.7	57.7	4.6	2013-11-29 15:59:25
2013-11-29	16:09:25	3.26	0	0.3	1.8	2.7	0.2		1.8	1.4	58.7	4.5	2013-11-29 16:09:25
2013-11-29	16:19:25	3.08	0	1.2	2.4	2.8	0.6		1.7	1.5	59.3	4.3	2013-11-29 16:19:25
2013-11-29	16:29:25	2.86	0	1.5	2.5	2.5	0.2		1.5	1.6	60.5	4.5	2013-11-29 16:29:25
2013-11-29	16:39:25	2.62	0	-0.1	1.7	2.5	0.1		1.4	1.3	60.6	4.4	2013-11-29 16:39:25
2013-11-29	16:49:25	2.57	0	0.9	2.5	2.7	1.8		1.3	1.4	61.5	4.5	2013-11-29 16:49:25
2013-11-29	16:59:25	2.62	0.1	0.2	1.4	2.2	0.8		1.6	1.3	60.7	4.2	2013-11-29 16:59:25
2013-11-29	17:09:25	2.47	0.1	0.5	1.6	2.1	0.7		1	1.2	61.5	4.5	2013-11-29 17:09:25
2013-11-29	17:19:25	2.12	0	0.1	1	1.9	-0.1		1.4	1.3	64.5	4.4	2013-11-29 17:19:25
2013-11-29	17:29:25	1.62	0	-1	0.5	1.3	-0.1		1.3	1.1	66.6	4.2	2013-11-29 17:29:25
2013-11-29	17:39:25	1.39	0	-0.8	0.2	0.8	-0.9		1	0.8	66.8	4.4	2013-11-29 17:39:25
2013-11-29	17:49:25	0.96	0	-0.3	0.3	0.7	-0.5		0.9	0.7	70.5	4.3	2013-11-29 17:49:25
2013-11-29	17:59:25	0.94	0	-1.3	0.1	0.8	-1		0.6	0.7	69.9	2.9	2013-11-29 17:59:25
2013-11-29	18:09:25	0.69	0	-1.9	-0.4	0.3	-0.6		0.5	0.5	70.2	3.1	2013-11-29 18:09:25
2013-11-29	18:19:25	0.52	0	-0.9	-0.4	0.3	-1.1		0.6	0.6	72.2	4	2013-11-29 18:19:25
2013-11-29	18:29:25	0.37	0	-0.7	-0.1	0.2	-0.6		0.4	0.5	73.6	4.1	2013-11-29 18:29:25
2013-11-29	18:39:25	0.22	0	-0.7	-0.1	0.1	-0.4		0.6	0.6	74.2	4	2013-11-29 18:39:25
2013-11-29	18:49:25	0.18	0	-0.9	-0.2	0.2	-0.5		0.8	0.8	74.2	3.8	2013-11-29 18:49:25
2013-11-29	18:59:25	0.14	0	-0.8	-0.1	0.1	-0.5		0.4	0.8	74.4	3.6	2013-11-29 18:59:25
2013-11-29	19:09:25	0.06	0	-1.3	-0.4	-0.1	-0.7		0.7	0.6	73.8	3.2	2013-11-29 19:09:25
2013-11-29	19:19:25	0	0	-1.1	-0.6	-0.3	-1.2		0.3	0.6	74.3	3.7	2013-11-29 19:19:25
2013-11-29	19:29:25	-0.16	0	-1.1	-0.5	-0.2	-1.3		0.3	0.2	75.4	3.8	2013-11-29 19:29:25
2013-11-29	19:39:25	-0.35	0	-1.6	-0.7	-0.4	-1.2		0.1	0.3	76.1	3.6	2013-11-29 19:39:25
2013-11-29	19:49:25	-0.53	0	-1.3	-0.8	-0.5	-1.2		0.3	0.4	77.1	3.7	2013-11-29 19:49:25
2013-11-29	19:59:25	-0.59	0	-1.5	-0.6	-0.4	-0.7		0.4	0.5	78	2.3	2013-11-29 19:59:25
2013-11-29	20:09:25	-0.62	0	-1.4	-0.7	-0.6	-0.7		0.5	0.5	77.6	2.1	2013-11-29 20:09:25
2013-11-29	20:19:25	-0.49	0	-1.1	-0.6	-0.5	-0.8		0.1	0.5	77.2	3.4	2013-11-29 20:19:25
2013-11-29	20:29:25	-0.47	0	-1	-0.6	-0.3	-0.8		0.5	0.7	77.5	3.4	2013-11-29 20:29:25
2013-11-29	20:39:25	-0.55	0.1	-1.5	-0.6	-0.3	-1		0.5	0.5	77.7	2.9	2013-11-29 20:39:25
2013-11-29	20:49:25	-0.45	0	-1	-0.6	-0.5	-0.8		0.2	0.5	77.5	3.4	2013-11-29 20:49:25
2013-11-29	20:59:25	-0.51	0	-1.2	-0.7	-0.5	-1		-0.2	0.4	78.1	3.3	2013-11-29 20:59:25
2013-11-29	21:09:25	-0.57	0	-1.4	-0.8	-0.4	-1.1		-0.3	0.4	78.3	3.3	2013-11-29 21:09:25
2013-11-29	21:19:25	-0.65	0	-1.7	-0.8	-0.5	-1.1		0.3	0.4	78.9	3	2013-11-29 21:19:25
2013-11-29	21:29:25	-0.67	0	-1.3	-0.7	-0.5	-0.9		0.5	0.7	78.6	2.3	2013-11-29 21:29:25
2013-11-29	21:39:25	-0.62	0	-1.2	-0.8	-0.6	-0.8		0.5	0.6	78.3	3	2013-11-29 21:39:25
2013-11-29	21:49:25	-0.69	0	-1.3	-0.8	-0.5	-0.9		0.5	0.6	78.2	3	2013-11-29 21:49:25
2013-11-29	21:59:25	-0.63	0	-1.4	-0.9	-0.7	-0.8		0.6	0.5	78.6	1.6	2013-11-29 21:59:25
2013-11-29	22:09:25	-0.65	0	-1	-0.6	-0.5	-0.9		0.3	0.6	78.4	2.9	2013-11-29 22:09:25
2013-11-29	22:19:25	-0.58	0	-1	-0.6	-0.2	-0.8		0.2	0.7	78.9	3	2013-11-29 22:19:25
2013-11-29	22:29:25	-0.49	0	-1.2	-0.7	-0.6	-0.8		0.6	0.3	78.9	1.5	2013-11-29 22:29:25
2013-11-29	22:39:25	-0.59	0	-1.2	-0.8	-0.6	-0.9		0.5	0.6	79	2.5	2013-11-29 22:39:25
2013-11-29	22:49:25	-0.5	0	-1	-0.5	-0.2	-0.6		0	0.6	78.9	2.9	2013-11-29 22:49:25
2013-11-29	22:59:25	-0.47	0	-1.3	-0.6	-0.4	-0.8		0.5	0.7	78.6	2.8	2013-11-29 22:59:25
2013-11-29	23:09:25	-0.42	0	-1.1	-0.8	-0.6	-0.8		-0.4	0.5	78.9	2.5	2013-11-29 23:09:25
2013-11-29	23:19:25	-0.53	0	-1.4	-1.1	-0.8	-1		0.1	0.5	80.4	2.8	2013-11-29 23:19:25
2013-11-29	23:29:25	-0.7	0	-1.6	-0.9	-0.7	-1.2		0.4	0.5	80.3	2.6	2013-11-29 23:29:25
2013-11-29	23:39:25	-0.88	0	-1.6	-1.1	-1	-1		0.5	0.4	81.6	1.4	2013-11-29 23:39:25
2013-11-29	23:49:25	-0.87	0	-1.4	-0.8	-0.7	-1.1		0.4	0.5	80.9	2.6	2013-11-29 23:49:25
2013-11-29	23:59:25	-0.69	0.1	-1.5	-1.1	-0.8	-1		-0.6	0.2	81.4	2.2	2013-11-29 23:59:25
2013-11-30	00:09:25	-0.68	0	-1.4	-0.9	-0.7	-1		0.4	0.4	80.8	1.8	2013-11-30 00:09:25
2013-11-30	00:19:25	-0.78	0.1	-1.6	-1	-0.9	-1.1		0.4	0.3	81.7	1.2	2013-11-30 00:19:25
2013-11-30	00:29:25	-0.62	0	-1.2	-0.8	-0.5	-0.8		0.5	0.3	80.8	1.3	2013-11-30 00:29:25
2013-11-30	00:39:25	-0.45	0.1	-0.9	-0.6	-0.3	-0.6		0	0.3	80.4	2.1	2013-11-30 00:39:25
2013-11-30	00:49:25	-0.23	0.1	-0.8	-0.4	-0.2	-0.5		-0.3	0.4	78.6	2.2	2013-11-30 00:49:25
2013-11-30	00:59:25	-0.28	0	-1.3	-0.8	-0.7	-0.9		0.4	0.4	79.5	1.4	2013-11-30 00:59:25
2013-11-30	01:09:25	-0.41	0	-1.3	-0.8	-0.6	-0.9		0.5	0.6	80.1	2.2	2013-11-30 01:09:25
2013-11-30	01:19:25	-0.48	0	-1.3	-0.9	-0.7	-1		0.6	0.5	80.1	2.2	2013-11-30 01:19:25
2013-11-30	01:29:25	-0.47	0	-1.1	-0.8	-0.6	-0.8		0.2	0.5	80.4	2.2	2013-11-30 01:29:25
2013-11-30	01:39:25	-0.42	0	-1.1	-0.6	-0.4	-0.8		0.4	0.5	80.1	1.7	2013-11-30 01:39:25
2013-11-30	01:49:25	-0.47	0	-1.2	-0.9	-0.6	-0.9		0.2	0.5	81	2.3	2013-11-30 01:49:25
2013-11-30	01:59:25	-0.6	0	-1.3	-1.1	-0.8	-1		0.3	0.3	83.7	1.5	2013-11-30 01:59:25
2013-11-30	02:09:25	-0.59	0.1	-1	-0.7	-0.4	-0.6		-0.2	0.4	81.9	2.1	2013-11-30 02:09:25
2013-11-30	02:19:25	-0.42	0	-1.1	-0.6	-0.5	-0.7		0.4	0.6	81.3	1.3	2013-11-30 02:19:25
2013-11-30	02:29:25	-0.49	0	-1.2	-0.9	-0.8	-0.8		0.6	0.2	81.4	1.1	2013-11-30 02:29:25
2013-11-30	02:39:25	-0.65	0	-1.2	-0.8	-0.6	-0.8		0.6	0.6	81.8	2.1	2013-11-30 02:39:25
2013-11-30	02:49:25	-0.57	0	-1.1	-0.7	-0.5	-0.8		0.5	0.5	81.2	2.1	2013-11-30 02:49:25
2013-11-30	02:59:25	-0.57	0	-1.1	-0.6	-0.5	-0.7		0.6	0.7	81.7	2.1	2013-11-30 02:59:25
2013-11-30	03:09:25	-0.53	0	-1.1	-0.6	-0.5	-0.6		0.6	0.6	82.2	2	2013-11-30 03:09:25
2013-11-30	03:19:25	-0.39	0	-0.7	-0.4	-0.2	-0.5		0.1	0.5	80.9	1.6	2013-11-30 03:19:25
2013-11-30	03:29:25	-0.45	0	-1	-0.6	-0.4	-0.6		0.6	0.6	82.1	1.8	2013-11-30 03:29:25
2013-11-30	03:39:25	-0.43	0	-0.9	-0.6	-0.4	-0.6		-0.1	0.6	82.7	2.1	2013-11-30 03:39:25
2013-11-30	03:49:25	-0.33	0	-0.9	-0.6	-0.5	-0.5		0.5	0.6	81.3	1.9	2013-11-30 03:49:25
2013-11-30	03:59:25	-0.35	0	-0.8	-0.5	-0.4	-0.4		0.6	0.6	81.8	1.4	2013-11-30 03:59:25
2013-11-30	04:09:25	-0.16	0	-0.5	-0.2	-0.1	-0.3		0.6	0.6	79.9	1.6	2013-11-30 04:09:25
2013-11-30	04:19:25	-0.06	0	-0.6	-0.3	-0.1	-0.4		-0.1	0.6	79.8	1.3	2013-11-30 04:19:25
2013-11-30	04:29:25	-0.17	0	-0.8	-0.4	-0.3	-0.4		0.8	0.7	81.7	1.8	2013-11-30 04:29:25
2013-11-30	04:39:25	-0.13	0	-0.7	-0.4	-0.2	-0.4		0.6	0.5	80.9	1.7	2013-11-30 04:39:25
2013-11-30	04:49:25	-0.14	0	-0.8	-0.5	-0.4	-0.3		1	0.8	82.3	1.2	2013-11-30 04:49:25
2013-11-30	04:59:25	-0.13	0	-0.7	-0.3	-0.1	-0.3		0.8	0.9	81	1.4	2013-11-30 04:59:25
2013-11-30	05:09:25	-0.01	0	-0.5	-0.2	0.1	-0.2		0.9	1	79.6	1.8	2013-11-30 05:09:25
2013-11-30	05:19:25	0.04	0	-0.7	-0.4	-0.2	-0.3		1	0.9	81.6	1.9	2013-11-30 05:19:25
2013-11-30	05:29:25	0.03	0	-0.6	-0.3	0	-0.2		0.7	0.8	80.6	1.9	2013-11-30 05:29:25
2013-11-30	05:39:25	0	0	-0.7	-0.4	-0.3	-0.3		0.5	0.7	82.3	1.6	2013-11-30 05:39:25
2013-11-30	05:49:25	-0.02	0	-0.6	-0.3	-0.1	-0.2		0.4	0.8	82.2	1.9	2013-11-30 05:49:25
2013-11-30	05:59:25	0.04	0	-0.5	-0.1	0	-0.2		0.7	0.8	81.7	1.7	2013-11-30 05:59:25
2013-11-30	06:09:25	0.08	0	-0.6	-0.3	0	-0.2		1	0.9	82.5	1.7	2013-11-30 06:09:25
2013-11-30	06:19:25	0.07	0	-0.6	-0.3	-0.1	-0.2		1	1	81.8	1.5	2013-11-30 06:19:25
2013-11-30	06:29:25	0.1	0	-0.6	-0.2	0	-0.2		1.1	1	80	1.6	2013-11-30 06:29:25
2013-11-30	06:39:25	0.12	0	-0.5	-0.1	0.1	-0.2		0.8	1	80.9	1.8	2013-11-30 06:39:25
2013-11-30	06:49:25	0.16	0	-0.4	0	0.1	-0.1		1	1	80.5	1.8	2013-11-30 06:49:25
2013-11-30	06:59:25	0.26	0	-0.5	-0.2	0.1	-0.1		1	0.9	81.2	1.9	2013-11-30 06:59:25
2013-11-30	07:09:25	0.25	0	-0.5	0	0.3	-0.2		1	1	79.1	1.8	2013-11-30 07:09:25
2013-11-30	07:19:25	0.3	0	-0.7	-0.1	0.2	-0.2		1	1	79.9	1.6	2013-11-30 07:19:25
2013-11-30	07:29:25	0.22	0	-0.8	-0.2	0	-0.5		1	0.9	80.4	1.8	2013-11-30 07:29:25
2013-11-30	07:39:25	0.2	0	-0.7	-0.1	0	-0.3		1	0.7	82.1	1.4	2013-11-30 07:39:25
2013-11-30	07:49:25	0.22	0	-0.3	0.2	0.2	0		1.2	1.1	79.4	1.8	2013-11-30 07:49:25
2013-11-30	07:59:25	0.26	0	-0.3	0.1	0.3	0.1		1.2	1	79.1	1.9	2013-11-30 07:59:25
2013-11-30	08:09:25	0.4	0	-0.1	0.2	0.4	0.3		1.3	1.3	78.2	1.9	2013-11-30 08:09:25
2013-11-30	08:19:25	0.54	0	-0.1	0.1	0.2	0.4		0.5	1	80.4	1.9	2013-11-30 08:19:25
2013-11-30	08:29:25	0.57	0	0.1	0.4	0.6	0.6		1.1	1.2	81.1	1.9	2013-11-30 08:29:25
2013-11-30	08:39:25	0.7	0	0.3	0.6	0.7	0.8		0.8	1.2	80	1.8	2013-11-30 08:39:25
2013-11-30	08:49:25	0.84	0	0.4	0.6	0.8	0.9		1.7	1.4	82.6	1.8	2013-11-30 08:49:25
2013-11-30	08:59:25	0.86	0	0.4	0.7	0.9	1		1.8	1.7	82.2	1.9	2013-11-30 08:59:25
2013-11-30	09:09:25	1	0	0.7	0.8	1	1.1		2.1	1.7	83	2	2013-11-30 09:09:25
2013-11-30	09:19:25	1.08	0	0.8	1	1.1	1.2		2.1	1.8	82.4	2	2013-11-30 09:19:25
2013-11-30	09:29:25	1.2	0	0.7	1.1	1.3	1.1		2	1.7	79.2	2	2013-11-30 09:29:25
2013-11-30	09:59:48	1.6	0	1.2	1.5	1.7	1.5	2.2	2.1	2.5	78	2.2	2013-11-30 09:59:48
2013-11-30	10:09:48	1.64	0	1.3	1.4	1.5	1.9	2.1	2.3	2.6	80.3	2.3	2013-11-30 10:09:48
2013-11-30	10:19:48	1.62	0	1.4	1.5	1.5	1.9	2.4	2.6	2.7	79.2	2.2	2013-11-30 10:19:48
2013-11-30	10:29:48	1.86	0	1.7	1.7	1.9	2.2	2.5	2.6	2.9	78.9	2.4	2013-11-30 10:29:48
2013-11-30	10:39:48	2.09	0.1	2.2	2.1	2.2	2.8	3	2.7	3.2	78.3	2.5	2013-11-30 10:39:48
2013-11-30	10:49:48	2.33	0	2.1	2.2	2.5	2.6	3	2.7	3.1	72.6	2.3	2013-11-30 10:49:48
2013-11-30	10:59:48	2.57	0.2	2.3	2.5	2.6	2.6	3.5	3	3.2	74.2	3.2	2013-11-30 10:59:48
2013-11-30	11:09:48	2.82	0	2.4	2.8	3	2.7	4	3.4	3.2	71	2.4	2013-11-30 11:09:48
2013-11-30	11:19:48	3.24	0	2.8	3	3.2	3.2	3.5	3	3.7	68.7	2.8	2013-11-30 11:19:48
2013-11-30	11:29:48	3.46	0	2.9	3.2	3.5	3.7	4.5	3.4	4	67	2.7	2013-11-30 11:29:48
2013-11-30	11:39:48	3.76	0	2.8	3.3	3.5	3.3	4.5	3.5	4	65.3	2.5	2013-11-30 11:39:48
2013-11-30	11:49:48	3.98	0	3.2	3.6	3.8	3.8	5	3.6	4.3	67.8	2.7	2013-11-30 11:49:48
2013-11-30	11:59:48	4.24	0.1	3.5	4	4.2	4.1	4.7	3.2	4.1	66.4	3.4	2013-11-30 11:59:48
2013-11-30	12:09:48	4.58	0	3.3	3.7	4.3	4	5.4	4	4.7	65.9	3.5	2013-11-30 12:09:48
2013-11-30	12:19:48	4.8	0	3.6	4.2	4.6	4.4	5.3	4	4.7	64.7	3.9	2013-11-30 12:19:48
2013-11-30	12:29:48	5.02	0	3.7	4.4	4.7	4.1	4.6	3.3	4.3	64.5	3.7	2013-11-30 12:29:48
2013-11-30	12:39:48	5.27	0	2.9	4.3	4.7	3.7	4.7	3.9	4.3	63.4	3	2013-11-30 12:39:48
2013-11-30	12:49:48	5.36	0.1	2.8	4.3	4.9	3.4	4.8	3.9	4.5	64	4.2	2013-11-30 12:49:48
2013-11-30	12:59:48	5.65	0.4	3.5	4.7	5.4	4.2	4.8	4.1	4.7	66.4	5.2	2013-11-30 12:59:48
2013-11-30	13:09:48	6.16	0.1	3.2	5.1	5.6	4.5	4.6	4.1	4.7	65.1	5.1	2013-11-30 13:09:48
2013-11-30	13:19:48	6.64	0	4	5.2	5.7	4.6	4.8	4.1	4.6	58.1	5.2	2013-11-30 13:19:48
2013-11-30	13:29:48	6.9	1.3	3.7	5.4	6.2	5.1	4.6	4.1	4.9	55.4	5.8	2013-11-30 13:29:48
2013-11-30	13:39:48	6.81	0	4.1	5.4	6.2	5.6	4.7	4.2	5.5	57.1	5.6	2013-11-30 13:39:48
2013-11-30	13:49:48	6.76	0.3	4.4	5.5	6	5.5	5.8	4.4	5.6	57.8	5.9	2013-11-30 13:49:48
2013-11-30	13:59:48	6.55	0.2	4.2	5.7	6.3	5	5.2	4.4	5.3	60.3	5.9	2013-11-30 13:59:48
2013-11-30	14:09:48	6.18	0.5	4.3	5.6	5.9	5.4	4.5	4.1	5	61.2	5.8	2013-11-30 14:09:48
2013-11-30	14:19:48	5.98	0.6	4.1	5.2	5.7	4.4	4.4	4.2	4.7	61.9	5.9	2013-11-30 14:19:48
2013-11-30	14:29:48	5.82	0.2	3.6	5.1	5.7	4.9	4.4	4.1	4.6	62.2	5.8	2013-11-30 14:29:48
2013-11-30	14:39:48	5.43	0.8	3.4	4.6	5.2	4.5	4.4	3.7	4.5	62.6	5.5	2013-11-30 14:39:48
2013-11-30	14:49:48	4.82	2.2	2.8	4.2	4.7	3.9	3.7	3.1	3.9	63.4	5.2	2013-11-30 14:49:48
2013-11-30	14:59:48	4.52	1	2.9	4	4.3	3.9	3.7	3.1	3.9	64.8	4.8	2013-11-30 14:59:48
2013-11-30	15:09:48	4.24	1.3	2.7	3.8	4.1	3.8	3.6	2.9	3.7	66.1	4.7	2013-11-30 15:09:48
2013-11-30	15:19:48	4.13	0.1	2.6	3.6	4.1	3.6	3.5	3.1	3.6	66.3	4.6	2013-11-30 15:19:48
2013-11-30	15:29:48	4.04	0	2.1	3.4	3.8	3.3	3.2	3.3	3.5	68.5	4.6	2013-11-30 15:29:48
2013-11-30	15:39:48	3.83	0.3	2	3	3.7	3	2.9	3.1	3.1	69.1	4.3	2013-11-30 15:39:48
2013-11-30	15:49:48	3.68	0	2.2	3	3.6	3	2.8	3	3.2	70.3	4.3	2013-11-30 15:49:48
2013-11-30	15:59:48	3.6	0	2	2.7	3.5	2.1	2.5	3	2.9	70.4	4.5	2013-11-30 15:59:48
2013-11-30	16:09:48	3.52	0	2.4	3.1	3.5	2.4	2.4	2.6	2.8	70.5	4.5	2013-11-30 16:09:48
2013-11-30	16:19:48	3.42	0.1	2.3	2.8	3.3	2.5	2.9	2.5	2.7	70.9	4.3	2013-11-30 16:19:48
2013-11-30	16:29:48	3.3	0	2.3	2.9	3.3	2.1	2.3	2.8	2.7	72	4.5	2013-11-30 16:29:48
2013-11-30	16:39:48	3.21	0	1.9	2.1	3	1.2	2.1	2.8	2.5	71.5	4.4	2013-11-30 16:39:48
2013-11-30	16:49:48	3.1	0	0.9	1.7	2.9	1.2	2.2	2.9	2.5	72.7	4.2	2013-11-30 16:49:48
2013-11-30	16:59:48	3.02	0	1	2.1	2.8	1.4	2.3	2.9	2.5	73.1	4.3	2013-11-30 16:59:48
2013-11-30	17:09:48	2.88	0	0.8	2.1	2.7	1.6	2.2	2.7	2.4	73.9	3.9	2013-11-30 17:09:48
2013-11-30	17:19:48	2.82	0	1.5	2.4	2.8	1.7	2	2.2	2.4	74.5	4.4	2013-11-30 17:19:48
2013-11-30	17:29:48	2.77	0	1.5	2	2.7	1.6	1.5	2	2.2	74.3	4.4	2013-11-30 17:29:48
2013-11-30	17:39:48	2.6	0	1.7	2.2	2.6	0.9	1.8	2.5	1.9	75.5	4.4	2013-11-30 17:39:48
2013-11-30	17:49:48	2.43	0	1.1	1.7	2.1	1.3	1.3	1.6	1.9	76.3	4.2	2013-11-30 17:49:48
2013-11-30	17:59:48	2.17	0	-0.8	1.2	1.9	1	0.9	2.2	1.4	77.5	4	2013-11-30 17:59:48
2013-11-30	18:09:48	1.96	0	0.3	0.8	1.5	-0.3	-0.1	1.3	1.1	77.2	4.4	2013-11-30 18:09:48
2013-11-30	18:19:48	1.69	0	-0.5	0.6	1.7	0	0.2	1.4	1.3	79	3.8	2013-11-30 18:19:48
2013-11-30	18:29:48	1.64	0	0.4	1	1.7	0.9	1.3	1.8	1.8	80.6	4.2	2013-11-30 18:29:48
2013-11-30	18:39:48	1.78	0	0.6	1.1	1.8	1	1.4	1.9	1.8	80.8	4.2	2013-11-30 18:39:48
2013-11-30	18:49:48	1.6	0	-0.1	0.8	1.4	-0.1	0.4	1.8	1	81	4.2	2013-11-30 18:49:48
2013-11-30	18:59:48	1.28	0	-0.1	0.5	0.8	-0.4	-0.4	1	1	81.6	4.2	2013-11-30 18:59:48
2013-11-30	19:09:48	1.02	0	-1.3	-0.2	0.7	-1.4	-0.8	1.3	0.4	82.6	4.1	2013-11-30 19:09:48
2013-11-30	19:19:48	0.66	0	-1.1	-0.3	0.4	-0.7	-1.5	0.7	0.3	83.5	4	2013-11-30 19:19:48
2013-11-30	19:29:48	0.28	0	-1	-0.2	0.1	-0.9	-1.1	0.6	0.1	85.4	3.9	2013-11-30 19:29:48
2013-11-30	19:39:48	0.04	0	-2	-0.7	-0.1	-0.9	-1	0.8	0	85	2.7	2013-11-30 19:39:48
2013-11-30	19:49:48	-0.19	0	-1.7	-1	-0.4	-1.5	-1.9	-0.4	-0.1	85.1	3.6	2013-11-30 19:49:48
2013-11-30	19:59:48	-0.43	0	-2.2	-1.3	-0.7	-1.8	-2.4	-0.8	-0.4	85.1	3.7	2013-11-30 19:59:48
2013-11-30	20:09:48	-0.65	0	-1.7	-1.2	-0.9	-1.8	-2	-0.8	-0.5	87.1	2.6	2013-11-30 20:09:48
2013-11-30	20:19:48	-0.87	0	-1.6	-1.2	-1	-1.4	-2.1	-0.8	-0.6	88.2	3.5	2013-11-30 20:19:48
2013-11-30	20:29:48	-0.95	0.1	-1.6	-1.1	-1	-1.4	-2	-1.1	-0.7	88.5	3.4	2013-11-30 20:29:48
2013-11-30	20:39:48	-1.09	0	-2.5	-1.6	-1.1	-2.1	-2	-0.1	-0.7	88.6	3.1	2013-11-30 20:39:48
2013-11-30	20:49:48	-1.19	0	-2.4	-1.5	-1.1	-2.2	-3.1	-1.3	-0.7	89.2	3.4	2013-11-30 20:49:48
2013-11-30	20:59:48	-1.25	0	-2.2	-1.5	-0.9	-2	-2.7	-1.4	-0.8	90	2.5	2013-11-30 20:59:48
2013-11-30	21:09:48	-1.47	0	-2.7	-1.7	-1.2	-1.7	-2.2	-0.4	-0.9	89.5	0.8	2013-11-30 21:09:48
2013-11-30	21:19:48	-1.49	0.1	-2.4	-1.9	-1.5	-1.8	-2.5	-1.7	-0.9	90.8	2.4	2013-11-30 21:19:48
2013-11-30	21:29:48	-1.65	0.1	-3.3	-1.7	-1.3	-2.2	-2.7	-0.7	-1.1	91.1	1.3	2013-11-30 21:29:48
2013-11-30	21:39:48	-1.78	0	-2.6	-2.1	-1.9	-2.3	-2.9	-1.6	-1	91.1	2.4	2013-11-30 21:39:48
2013-11-30	21:49:48	-1.85	0	-3.1	-1.9	-1.4	-2.5	-2.3	-0.5	-1	91.4	2.4	2013-11-30 21:49:48
2013-11-30	21:59:48	-2	0	-3.2	-2.1	-1.6	-2.3	-3.2	-0.9	-1.1	90.8	2.9	2013-11-30 21:59:48
2013-11-30	22:09:48	-1.93	0	-3.1	-2	-1.6	-2.8	-3.1	-0.8	-0.9	90.8	2.5	2013-11-30 22:09:48
2013-11-30	22:19:48	-1.89	0.1	-3	-2.3	-2	-2.6	-3.1	-2.1	-1.1	91	2.2	2013-11-30 22:19:48
2013-11-30	22:29:48	-2.07	0	-2.9	-2.1	-1.7	-2.7	-3.3	-1.1	-1.3	90.9	2.6	2013-11-30 22:29:48
2013-11-30	22:39:48	-2.21	0	-3.2	-2.2	-1.9	-2.7	-2.2	-1	-1.2	90.7	1	2013-11-30 22:39:48
2013-11-30	22:49:48	-2.34	0	-3.6	-2.5	-2.3	-3.1	-3.7	-2.1	-1.1	90.9	2.6	2013-11-30 22:49:48
2013-11-30	22:59:48	-2.23	0	-3.3	-2.8	-2.5	-2.9	-3.4	-2.4	-1.3	91	1	2013-11-30 22:59:48
2013-11-30	23:09:48	-2.55	0	-3.2	-2.6	-1.9	-2.6	-3.7	-1.5	-1.5	91.5	2.4	2013-11-30 23:09:48
2013-11-30	23:19:48	-2.02	0	-2.4	-2	-1.7	-2.2	-2.8	-1.6	-1.2	90	2.2	2013-11-30 23:19:48
2013-11-30	23:29:48	-2.33	0	-3.4	-2.5	-2.4	-2.7	-2.5	-1.4	-1.5	90.4	0.4	2013-11-30 23:29:48
2013-11-30	23:39:48	-2.44	0	-3.3	-2.6	-2.2	-3.1	-3.6	-1.7	-1.5	89.7	1.9	2013-11-30 23:39:48
2013-11-30	23:49:48	-2.42	0	-3.9	-2.3	-1.9	-3	-2.9	-1.4	-1.4	90.3	0.4	2013-11-30 23:49:48
2013-11-30	23:59:48	-2.44	0	-3.5	-2.8	-2.6	-2.8	-3.8	-2.9	-1.6	89.5	2	2013-11-30 23:59:48
2013-12-01	00:09:48	-2.41	0	-3.5	-2.5	-2.3	-2.7	-3.6	-1.7	-1.5	89	0.1	2013-12-01 00:09:48
2013-12-01	00:19:48	-2.19	0.2	-2.6	-2.1	-1.7	-2.6	-3.3	-2.3	-1.5	89.2	1.8	2013-12-01 00:19:48
2013-12-01	00:29:48	-2.32	0.1	-3.8	-2.5	-1.8	-3	-3.4	-1.5	-1.3	88.5	0	2013-12-01 00:29:48
2013-12-01	00:39:48	-2.35	0	-2.8	-2.3	-2.1	-2.5	-2.4	-1.4	-1.4	88	1.2	2013-12-01 00:39:48
2013-12-01	00:49:48	-2.43	0	-3.7	-2.4	-2	-3.5	-4.1	-1.8	-1.4	87.2	1.7	2013-12-01 00:49:48
2013-12-01	00:59:48	-2.61	0	-3.4	-2.3	-1.8	-3.5	-4.1	-2.8	-1.5	87.7	1.4	2013-12-01 00:59:48
2013-12-01	01:09:48	-2.41	0	-2.9	-2.5	-2.4	-2.6	-3.2	-2.7	-1.6	88	0.9	2013-12-01 01:09:48
2013-12-01	01:19:48	-2.63	0	-3.5	-2.7	-2.1	-3	-4.1	-1.9	-1.6	87.6	1.6	2013-12-01 01:19:48
2013-12-01	01:29:48	-2.79	0	-3.4	-3	-2.9	-3.2	-3.8	-2.7	-1.6	88.9	1	2013-12-01 01:29:48
2013-12-01	01:39:48	-2.87	0	-3.6	-3	-2.5	-3.3	-4.3	-2.8	-1.6	88.9	1.4	2013-12-01 01:39:48
2013-12-01	01:49:48	-2.93	0	-4	-3	-2.5	-3.7	-4.5	-2.6	-1.6	88.8	1.3	2013-12-01 01:49:48
2013-12-01	01:59:48	-2.86	0	-3.9	-3.2	-3	-3.4	-4	-3	-1.5	89	0.2	2013-12-01 01:59:48
2013-12-01	02:09:48	-2.91	0	-3.4	-3	-3	-3.2	-3.9	-2.9	-1.6	89.4	0	2013-12-01 02:09:48
2013-12-01	02:19:48	-3.01	0	-3.8	-3	-2.3	-3.9	-4.3	-3.3	-1.7	88.4	1.3	2013-12-01 02:19:48
2013-12-01	02:29:48	-2.87	0.1	-3.7	-2.8	-2.4	-3.5	-4.2	-3.3	-1.6	88.2	1.2	2013-12-01 02:29:48
2013-12-01	02:39:48	-2.91	0.2	-3.7	-3.3	-2.6	-3.5	-3.9	-3	-1.8	88.5	0.7	2013-12-01 02:39:48
2013-12-01	02:49:48	-2.95	0	-3.8	-3	-2.5	-3.6	-4.4	-3	-1.7	87.5	1.2	2013-12-01 02:49:48
2013-12-01	02:59:48	-3.11	0	-3.7	-2.8	-2.5	-3.6	-4.3	-1.9	-1.7	87.6	1	2013-12-01 02:59:48
2013-12-01	03:09:48	-2.93	0	-4	-3	-2.6	-3.8	-4.2	-3.2	-1.8	87.8	0.8	2013-12-01 03:09:48
2013-12-01	03:19:48	-2.57	0	-3.5	-2.6	-2	-3.2	-3.8	-2.8	-1.9	85.4	0.5	2013-12-01 03:19:48
2013-12-01	03:29:48	-2.32	0.1	-2.9	-2.2	-1.9	-2.5	-3.3	-2.1	-1.8	84.1	0.5	2013-12-01 03:29:48
2013-12-01	03:39:48	-2.18	0	-3.1	-2.4	-2.3	-2.7	-3.4	-2.7	-1.7	83.6	0.5	2013-12-01 03:39:48
2013-12-01	03:49:48	-2.17	0	-3.2	-2.3	-1.9	-2.9	-3.6	-2.3	-1.8	82.9	0.8	2013-12-01 03:49:48
2013-12-01	03:59:48	-2.03	0.1	-2.5	-1.9	-1.8	-2.4	-3.2	-2.1	-1.8	82.1	0.2	2013-12-01 03:59:48
2013-12-01	04:09:48	-2.21	0	-3.2	-2.2	-1.8	-3.1	-3.8	-2.3	-1.7	82.6	0.8	2013-12-01 04:09:48
2013-12-01	04:19:48	-2.27	0	-3.7	-2.3	-1.9	-2.7	-3.9	-2.4	-1.8	82.4	0.6	2013-12-01 04:19:48
2013-12-01	04:29:48	-1.77	0	-2.6	-1.8	-1.4	-2.4	-2.8	-1.9	-2	80	0.7	2013-12-01 04:29:48
2013-12-01	04:39:48	-2.13	0	-3.7	-2.4	-2.1	-3.3	-3.4	-1.6	-1.8	81.3	0.6	2013-12-01 04:39:48
2013-12-01	04:49:48	-2.39	0	-3	-2.3	-2	-3.2	-3.9	-1.8	-1.8	82.6	0.7	2013-12-01 04:49:48
2013-12-01	04:59:48	-2.42	0	-4.1	-3	-2.5	-3.6	-4.2	-3.1	-1.8	82.3	0.2	2013-12-01 04:59:48
2013-12-01	05:09:48	-2.38	0	-3.1	-2.2	-1.9	-3	-3.9	-2.3	-1.9	82.2	0.5	2013-12-01 05:09:48
2013-12-01	05:19:48	-2.09	0	-3.3	-1.9	-1.5	-2.6	-3.1	-2.1	-1.9	80.8	0.5	2013-12-01 05:19:48
2013-12-01	05:29:48	-2.01	0	-2.8	-1.9	-1.7	-2.9	-3.6	-2.2	-1.8	80.1	0.3	2013-12-01 05:29:48
2013-12-01	05:39:48	-1.85	0	-2.9	-1.9	-1.5	-2.5	-3.3	-2	-1.8	79.8	0.5	2013-12-01 05:39:48
2013-12-01	05:49:48	-1.77	0	-2.7	-2.2	-1.5	-2.8	-3.5	-2.6	-1.8	79.1	0.3	2013-12-01 05:49:48
2013-12-01	05:59:48	-1.81	0	-3.7	-2	-1.3	-2.8	-3.2	-1.6	-1.8	79	-0.1	2013-12-01 05:59:48
2013-12-01	06:09:48	-1.65	0	-2.6	-1.8	-1.6	-2.6	-3.3	-2	-1.8	78	0.4	2013-12-01 06:09:48
2013-12-01	06:19:48	-1.77	0	-2.4	-1.9	-1.6	-2.6	-3.3	-2	-1.8	78.5	-0.2	2013-12-01 06:19:48
2013-12-01	06:29:48	-1.83	0.1	-3.5	-2.1	-1	-2.6	-3	-1.5	-1.8	78.5	-0.8	2013-12-01 06:29:48
2013-12-01	06:39:48	-1.77	0	-3.3	-2.3	-2	-2.7	-3.2	-1.5	-1.9	78.2	0.2	2013-12-01 06:39:48
2013-12-01	06:49:48	-2.13	0	-3.6	-2.3	-1.9	-3.3	-4	-2	-1.8	79.5	0	2013-12-01 06:49:48
2013-12-01	06:59:48	-2.21	0	-3.7	-2.2	-1.7	-3.4	-3.7	-2.6	-2	79.6	-0.8	2013-12-01 06:59:48
2013-12-01	07:09:48	-2.14	0.1	-3.9	-2.2	-1.9	-3	-3.7	-1.8	-1.9	79.5	-0.7	2013-12-01 07:09:48
2013-12-01	07:19:48	-1.49	0	-1.9	-0.9	-0.7	-2.6	-2.8	-1.8	-1.9	76.8	0	2013-12-01 07:19:48
2013-12-01	07:29:48	-1.58	0	-2.9	-1.9	-1.3	-2.8	-2	-1.4	-1.8	77	-0.4	2013-12-01 07:29:48
2013-12-01	07:39:48	-1.91	0	-3.7	-2.4	-1.8	-3.4	-3.9	-2	-1.7	78.5	0.3	2013-12-01 07:39:48
2013-12-01	07:49:48	-1.84	0	-2.9	-2.1	-1.4	-2.9	-3.1	-1.8	-1.7	78.4	0	2013-12-01 07:49:48
2013-12-01	07:59:48	-1.66	0	-2.5	-1.5	-1.3	-2.4	-3	-2.3	-1.7	78.4	0.1	2013-12-01 07:59:48
2013-12-01	08:09:48	-1.63	0	-3.1	-1.1	-1	-2.6	-2.7	-1.9	-1.6	78.5	0	2013-12-01 08:09:48
2013-12-01	08:19:48	-1.68	0	-2.8	-1	-1.2	-2.4	-3	-1.5	-1.6	79.7	0.2	2013-12-01 08:19:48
2013-12-01	08:29:48	-1.42	0	-2.7	-1.6	-1	-2.3	-2.7	-1.8	-1.3	80	0.3	2013-12-01 08:29:48
2013-12-01	08:39:48	-1.25	0	-2.4	-1.1	-0.5	-2.1	-2.5	-1.3	-1.4	78.8	0.3	2013-12-01 08:39:48
2013-12-01	08:49:48	-0.67	0	-2	-0.3	0	-1.8	-1.7	-0.8	-1.3	76.4	0.3	2013-12-01 08:49:48
2013-12-01	08:59:48	-0.41	0	-1.8	0	0	-1.7	-1.9	-0.8	-1.2	76.9	0.4	2013-12-01 08:59:48
2013-12-01	09:09:48	0.08	0	-1.5	0.2	0.8	-0.9	-1.6	-0.7	-1	77.9	0.4	2013-12-01 09:09:48
2013-12-01	09:19:48	0.42	0	-0.8	0.5	0.9	-1.2	-1.1	-0.3	-0.9	78.3	0.4	2013-12-01 09:19:48
2013-12-01	09:29:48	0.65	0.1	-1.1	0.7	0.8	-0.7	-0.8	-0.2	-0.9	78.6	0.5	2013-12-01 09:29:48
2013-12-01	09:39:48	0.96	0.1	-1.1	1.4	1.9	-1	-0.9	-0.1	-0.7	76.2	0.5	2013-12-01 09:39:48
2013-12-01	09:49:48	1.61	0	-0.2	2.4	2.9	-0.6	-0.6	0	-0.6	70.8	0.6	2013-12-01 09:49:48
2013-12-01	09:59:48	2.1	0	-0.5	1.8	3.2	-0.5	0.1	0.2	-0.5	70.7	0.8	2013-12-01 09:59:48
2013-12-01	10:09:48	2.56	0.1	-0.1	2.4	3.3	-0.4	0	0.2	-0.5	68.8	1	2013-12-01 10:09:48
2013-12-01	10:19:48	3.1	0	0.9	3.5	4.4	0.1	0.4	0.5	0.2	67.6	2.7	2013-12-01 10:19:48
2013-12-01	10:29:48	3.64	0	-0.1	3	4.3	0.2	0.2	0.6	-0.1	61.7	2.8	2013-12-01 10:29:48
2013-12-01	10:39:48	4.2	0	2.4	3.2	3.8	2.1	0.8	1.1	0.1	58.1	2	2013-12-01 10:39:48
2013-12-01	10:49:48	4.87	0	0.3	3	4.6	1.3	0.5	1	0.2	57.4	2.6	2013-12-01 10:49:48
2013-12-01	10:59:48	5.38	0.4	1.6	3.6	5.1	1.6	0.8	1.2	0.1	54.4	4.1	2013-12-01 10:59:48
2013-12-01	11:09:48	5.51	0	2	4.4	5.1	1.8	0.9	1.2	0.2	55.4	4.3	2013-12-01 11:09:48
2013-12-01	11:19:48	5.72	0.2	2.2	4.1	4.6	1.8	0.9	1.4	0.2	52.7	3.3	2013-12-01 11:19:48
2013-12-01	11:29:48	5.85	0	2.8	5.2	5.5	3.8	1.2	1.6	0.5	51.1	4.3	2013-12-01 11:29:48
2013-12-01	11:39:48	5.93	0.5	2.5	4.5	5.5	2.8	1.6	1.6	0.8	52.2	5	2013-12-01 11:39:48
2013-12-01	11:49:48	6.34	0	2.7	5.1	5.7	3.1	1.5	1.9	1	50.4	5.3	2013-12-01 11:49:48
2013-12-01	11:59:48	6.67	0.5	2.4	5.2	5.5	3.2	1.8	2.2	1.2	47.3	5.4	2013-12-01 11:59:48
2013-12-01	12:09:48	6.98	0.2	3.4	4.9	5.5	4.4	3	2.6	1.7	46.7	3.3	2013-12-01 12:09:48
2013-12-01	12:19:48	7.36	0.2	4.3	5.7	6.4	4.2	2.9	3	2	48.3	5.5	2013-12-01 12:19:48
2013-12-01	12:29:48	7.02	0	4.2	5.5	5.5	4.1	2.2	2.6	1.8	46.4	4.1	2013-12-01 12:29:48
2013-12-01	12:39:48	7.42	0.1	2.9	5.2	5.8	2.6	2	2.6	1.6	49.9	5.9	2013-12-01 12:39:48
2013-12-01	12:49:48	7.7	0	4.6	5.7	6.1	4	3	2.6	1.9	45.8	4.6	2013-12-01 12:49:48
2013-12-01	12:59:48	7.88	0	4.6	5.7	6.2	4.5	3.2	3	2.2	46.4	4.7	2013-12-01 12:59:48
2013-12-01	13:09:48	7.02	0	4.3	5.9	6.3	4.6	2.5	3	2	52	6.2	2013-12-01 13:09:48
2013-12-01	13:19:48	7.94	0.5	2.4	4.4	5.5	3.2	2.9	2.9	1.6	46	4.8	2013-12-01 13:19:48
2013-12-01	13:29:48	7.02	0.2	3.9	5.4	5.7	4.2	2	3	1.9	49.2	6.1	2013-12-01 13:29:48
2013-12-01	13:39:48	6.8	0.2	3.7	5	5.5	2.8	3.2	2.7	2.2	46.4	5.5	2013-12-01 13:39:48
2013-12-01	13:49:48	7.28	0	2.5	4.5	5.4	2	2.2	2.9	1.6	45.3	4.9	2013-12-01 13:49:48
2013-12-01	13:59:48	6.84	0.1	3.7	5.4	6.1	3	1.8	2.9	1.4	48.8	5.7	2013-12-01 13:59:48
2013-12-01	14:09:48	6.46	0	2.9	5.1	5.4	2.3	1.6	2.8	1.4	50.6	5.8	2013-12-01 14:09:48
2013-12-01	14:19:48	6.1	0	2.5	4.7	5.7	1.8	1.4	2.7	1.3	50.3	5.8	2013-12-01 14:19:48
2013-12-01	14:29:48	5.8	0.2	1.3	4.1	5.3	0.7	1.3	2.6	1.2	51.4	5.8	2013-12-01 14:29:48
2013-12-01	14:39:48	5.19	0.3	3.5	4.6	4.9	4.1	2	2.2	1.6	55	5.3	2013-12-01 14:39:48
2013-12-01	14:49:48	4.74	0.3	2.6	4.1	4.8	2.8	1.8	2	1.6	58.8	5.1	2013-12-01 14:49:48
2013-12-01	14:59:48	4.54	0.2	2.2	4.2	4.6	2.7	1.5	2.1	1.3	60.2	4.9	2013-12-01 14:59:48
2013-12-01	15:09:48	4.3	0.2	2	3.5	3.9	2.4	1.3	2	1.2	61.3	4.7	2013-12-01 15:09:48
2013-12-01	15:19:48	4.08	0.2	2.1	3.7	4	1.8	1	2	1	61.2	4.6	2013-12-01 15:19:48
2013-12-01	15:29:48	3.93	0	1.8	3.4	4	1.7	0.9	1.9	0.9	61.5	4.6	2013-12-01 15:29:48
2013-12-01	15:39:48	3.52	0	1.9	2.9	3.1	1.1	0.5	1.8	0.7	63.1	4.2	2013-12-01 15:39:48
2013-12-01	15:49:48	3.2	0	1.6	2.9	3.2	1.1	0.4	1.4	0.6	63.5	4.3	2013-12-01 15:49:48
2013-12-01	15:59:48	2.84	0	0.4	1.7	2.6	-0.4	-0.5	0.4	0.2	64.6	4.3	2013-12-01 15:59:48
2013-12-01	16:09:48	2.53	0	-0.6	1.3	2.1	-0.2	-1.4	-0.1	0.1	65.3	4.1	2013-12-01 16:09:48
2013-12-01	16:19:48	2.02	0	-0.2	0.9	1.6	-0.2	-0.9	0.2	0	67.7	4.2	2013-12-01 16:19:48
2013-12-01	16:29:48	1.7	0	-0.2	1.1	1.6	-1.5	-1.1	0.2	-0.1	70	4.2	2013-12-01 16:29:48
2013-12-01	16:39:48	1.2	0	-2.1	-0.2	0.8	-1.1	-1.6	0.2	-0.4	71.7	3.4	2013-12-01 16:39:48
2013-12-01	16:49:48	0.74	0	-1.8	-0.4	0.6	-2.2	-2.7	-0.1	-0.5	73	4.2	2013-12-01 16:49:48
2013-12-01	16:59:48	0.53	0	-0.9	-0.3	0.2	-1.3	-1.8	-0.6	-0.4	73.4	4.1	2013-12-01 16:59:48
2013-12-01	17:09:48	0.23	0	-1.8	-0.9	-0.3	-1.9	-2.7	-0.8	-0.6	72.5	4	2013-12-01 17:09:48
2013-12-01	17:19:48	-0.16	0	-1.8	-0.7	-0.4	-1.8	-2.2	-1	-0.7	75.3	4	2013-12-01 17:19:48
2013-12-01	17:29:48	-0.7	0	-2.2	-1.1	-0.4	-2.3	-3	-1.2	-0.9	76.7	3.8	2013-12-01 17:29:48
2013-12-01	17:39:48	-0.87	0	-2.4	-1.3	-0.6	-2.4	-3.2	-1.3	-0.9	78.2	3.9	2013-12-01 17:39:48
2013-12-01	17:49:48	-0.99	0	-2.1	-1.2	-1	-2.3	-3.1	-1.5	-0.9	79.9	3	2013-12-01 17:49:48
2013-12-01	17:59:48	-1.14	0	-2.8	-1.5	-1.1	-2.4	-3.6	-0.9	-1	80.3	3.8	2013-12-01 17:59:48
2013-12-01	18:09:48	-1.48	0	-3	-1.6	-0.9	-2.7	-3.7	-1.6	-1	81.5	3.5	2013-12-01 18:09:48
2013-12-01	18:19:48	-1.29	0	-1.9	-1.3	-0.9	-2.1	-2.5	-1.4	-1	82.3	3.2	2013-12-01 18:19:48
2013-12-01	18:29:48	-1.37	0	-3.3	-1.7	-1.4	-3	-3.6	-2.1	-1	82	3.4	2013-12-01 18:29:48
2013-12-01	18:39:48	-1.85	0	-2.8	-1.7	-1.4	-2.7	-3.6	-1.9	-1.1	83.6	3	2013-12-01 18:39:48
2013-12-01	18:49:48	-1.91	0	-3.4	-2.1	-1.4	-3	-3.6	-1.6	-1.2	83.3	3.3	2013-12-01 18:49:48
2013-12-01	18:59:48	-2.07	0	-3.2	-1.9	-1.6	-3.2	-3.7	-2.1	-1.1	83.7	3.3	2013-12-01 18:59:48
2013-12-01	19:09:48	-1.94	0	-3.5	-2.1	-1.8	-3.2	-3.9	-2.3	-1.1	83.6	3.2	2013-12-01 19:09:48
2013-12-01	19:19:48	-1.88	0	-3.4	-2.1	-1.8	-3	-3.5	-2.1	-1.3	83.6	3.2	2013-12-01 19:19:48
2013-12-01	19:29:48	-2.09	0	-3.3	-2.2	-1.9	-3.3	-4	-2.1	-1.2	84.2	2.7	2013-12-01 19:29:48
2013-12-01	19:39:48	-2.05	0	-2.8	-2.1	-1.7	-2.9	-3.6	-2	-1.4	84.9	1.6	2013-12-01 19:39:48
2013-12-01	19:49:48	-2.47	0	-3.6	-2.4	-1.8	-3.2	-4.3	-1.8	-1.4	84.9	2.9	2013-12-01 19:49:48
2013-12-01	19:59:48	-2.5	0	-3.6	-2.1	-1.6	-3.3	-4.5	-2.3	-1.5	86	2.5	2013-12-01 19:59:48
2013-12-01	20:09:48	-2.39	0	-3.6	-2.7	-2.1	-3.4	-4	-2.6	-1.6	85.3	2.1	2013-12-01 20:09:48
2013-12-01	20:19:48	-2.47	0	-3.6	-2.5	-2.4	-3.2	-3.8	-2.6	-1.5	85.4	2.7	2013-12-01 20:19:48
2013-12-01	20:29:48	-2.52	0	-3.3	-2.2	-2	-3.2	-4.6	-2	-1.5	85	2.6	2013-12-01 20:29:48
2013-12-01	20:39:48	-2.62	0	-3.9	-2.2	-1.6	-3.9	-4.6	-1.8	-1.6	85.1	1.9	2013-12-01 20:39:48
2013-12-01	20:49:48	-2.55	0.4	-3.5	-2.6	-2.2	-3.4	-4	-2.9	-1.5	84.7	1.4	2013-12-01 20:49:48
2013-12-01	20:59:48	-2.57	0	-3.3	-2.6	-1.9	-3	-4.1	-2.2	-1.7	84.9	2.2	2013-12-01 20:59:48
2013-12-01	21:09:48	-2.5	0	-3.6	-2.4	-2.1	-3.4	-3.9	-1.7	-1.7	84.3	0.9	2013-12-01 21:09:48
2013-12-01	21:19:48	-2.47	0	-3.5	-2.4	-2	-3.3	-4.6	-1.8	-1.6	84.3	2.2	2013-12-01 21:19:48
2013-12-01	21:29:48	-2.37	0	-3.6	-2.3	-1.6	-3.1	-3.9	-1.8	-1.8	83.5	1.9	2013-12-01 21:29:48
2013-12-01	21:39:48	-2.55	0	-4	-2.6	-1.9	-3.7	-4.6	-1.8	-1.9	83.9	2.1	2013-12-01 21:39:48
2013-12-01	21:49:48	-2.84	0	-3.8	-2.7	-2.2	-3.8	-4.4	-1.9	-1.7	84.2	1.9	2013-12-01 21:49:48
2013-12-01	21:59:48	-2.89	0	-4.1	-2.7	-2.4	-3.6	-4.7	-1.9	-1.8	84.6	0.6	2013-12-01 21:59:48
2013-12-01	22:09:48	-3.13	0	-4.3	-2.7	-2.6	-3.4	-4	-1.6	-1.9	85.6	0.2	2013-12-01 22:09:48
2013-12-01	22:19:48	-3.13	0	-4.1	-3.2	-2.9	-4	-4.5	-3.2	-1.8	86	1.6	2013-12-01 22:19:48
2013-12-01	22:29:48	-3.02	0.1	-4.1	-3.6	-3.2	-3.6	-4.2	-3.2	-2	85.8	1	2013-12-01 22:29:48
2013-12-01	22:39:48	-3.35	0	-4.4	-3.6	-3.2	-4.1	-4.6	-3.1	-1.9	86.2	1.7	2013-12-01 22:39:48
2013-12-01	22:49:48	-3.07	0	-4.1	-3	-2.5	-3.9	-4.4	-3.1	-2	86.3	1.5	2013-12-01 22:49:48
2013-12-01	22:59:48	-3.25	0	-3.7	-3	-2.3	-4	-4.7	-2.2	-2	85.8	1.2	2013-12-01 22:59:48
2013-12-01	23:09:48	-3.37	0	-4.6	-3.3	-2.9	-3.8	-3.9	-1.7	-2	86.3	0.7	2013-12-01 23:09:48
2013-12-01	23:19:48	-3.6	0	-4.8	-2.9	-3.1	-3.9	-4.6	-2	-2	87	0.7	2013-12-01 23:19:48
2013-12-01	23:29:48	-3.51	0	-4.4	-3.1	-2.9	-3.6	-4.6	-2.5	-2.1	87.3	1.2	2013-12-01 23:29:48
2013-12-01	23:39:48	-3.59	0	-4.5	-3.3	-3.3	-4.2	-5.2	-2.3	-2.1	87.1	1.3	2013-12-01 23:39:48
2013-12-01	23:49:48	-3.59	0	-4.8	-3.7	-2.8	-4.5	-5.1	-3.4	-2.1	87.8	1	2013-12-01 23:49:48
2013-12-01	23:59:48	-3.65	0	-4.7	-3	-3.3	-4.4	-4.8	-1.9	-2.1	87.7	0.9	2013-12-01 23:59:48
2013-12-02	00:09:48	-3.71	0	-4.3	-3.2	-2.7	-4	-4.7	-2.6	-2.1	87.5	1.1	2013-12-02 00:09:48
2013-12-02	00:19:48	-3.75	0	-4.3	-3	-2.9	-4.2	-5.1	-2.8	-2.2	87.1	0.9	2013-12-02 00:19:48
2013-12-02	00:29:48	-3.78	0.1	-4.6	-4.2	-3.9	-4.5	-5.1	-3.7	-2.1	87.4	0.5	2013-12-02 00:29:48
2013-12-02	00:39:48	-4.01	0	-4.5	-3.4	-3.1	-4.1	-4.9	-2.3	-2.3	87	1	2013-12-02 00:39:48
2013-12-02	00:49:48	-4.01	0	-4.3	-3.2	-2.9	-4.3	-4.9	-2.4	-2.2	88.1	0.7	2013-12-02 00:49:48
2013-12-02	00:59:48	-3.66	0	-4.5	-3.5	-2.9	-4.3	-4.9	-3.1	-2.2	87.7	0.7	2013-12-02 00:59:48
2013-12-02	01:09:48	-3.61	0	-4.4	-3.9	-3.6	-4	-4.3	-2.2	-2.1	87.3	0.7	2013-12-02 01:09:48
2013-12-02	01:19:48	-3.74	0	-4.3	-3.1	-3	-4.4	-4.8	-2.4	-2.2	87.5	0.4	2013-12-02 01:19:48
2013-12-02	01:29:48	-3.81	0	-4.8	-3.7	-3.4	-4	-4.6	-2.3	-2.2	87.8	0.7	2013-12-02 01:29:48
2013-12-02	01:39:48	-3.69	0	-4.2	-2.8	-3	-3.9	-4.9	-2.2	-2	87.7	0.1	2013-12-02 01:39:48
2013-12-02	01:49:48	-3.77	0	-4.7	-3.6	-3.2	-4.3	-5.1	-2.3	-2.1	87.5	0.7	2013-12-02 01:49:48
2013-12-02	01:59:48	-3.55	0	-4.5	-3.9	-3.3	-4.4	-5	-3.6	-2	87.2	0.1	2013-12-02 01:59:48
2013-12-02	02:09:48	-3.47	0	-4.4	-3.5	-3.3	-4	-4.6	-3.4	-2.1	86.6	0.5	2013-12-02 02:09:48
2013-12-02	02:19:48	-3.64	0	-4.4	-3.6	-3.4	-4.2	-4.9	-3.2	-2.2	86.5	0	2013-12-02 02:19:48
2013-12-02	02:29:48	-3.71	0	-4.8	-4.1	-3.6	-4.5	-5	-3.9	-2.1	86.9	0.5	2013-12-02 02:29:48
2013-12-02	02:39:48	-3.61	0	-4.2	-3.8	-3.3	-3.9	-4.2	-3.2	-2.1	86.6	-0.6	2013-12-02 02:39:48
2013-12-02	02:49:48	-3.75	0	-4.5	-3.5	-3.6	-4.1	-4.2	-2.1	-2.2	86.9	-1.3	2013-12-02 02:49:48
2013-12-02	02:59:48	-3.95	0	-4.9	-3.9	-3.7	-4.7	-5.4	-3.4	-2.2	87.3	0.2	2013-12-02 02:59:48
2013-12-02	03:09:48	-4.01	0	-4.8	-3.8	-3.6	-4.4	-5.3	-2.7	-2.3	87.3	0.4	2013-12-02 03:09:48
2013-12-02	03:19:48	-4.05	0	-4.9	-3.8	-3.3	-4.3	-4.9	-2.4	-2.2	87.6	0.2	2013-12-02 03:19:48
2013-12-02	03:29:48	-4.13	0	-4.3	-3.3	-3.2	-4	-4.8	-2.6	-2.4	88	0.1	2013-12-02 03:29:48
2013-12-02	03:39:48	-4.01	0	-4.7	-4.1	-3.8	-4.2	-4.7	-3.6	-2.1	88.2	0.1	2013-12-02 03:39:48
2013-12-02	03:49:48	-4.11	0	-4.9	-3.4	-3.5	-4.5	-5.2	-3.5	-2.2	88	-0.4	2013-12-02 03:49:48
2013-12-02	03:59:48	-4.19	0	-4.6	-3.9	-3.9	-4.2	-4.5	-2.5	-2.2	88.1	-1.4	2013-12-02 03:59:48
2013-12-02	04:09:48	-4.24	0	-4.5	-3.8	-3.4	-4.5	-4.9	-2.9	-2.1	88.5	-0.1	2013-12-02 04:09:48
2013-12-02	04:19:48	-4.33	0	-4.7	-3.4	-3.4	-4.3	-5	-2.4	-2.2	88.1	0	2013-12-02 04:19:48
2013-12-02	04:29:48	-4.2	0	-4.5	-4	-3.9	-4.2	-5.1	-2.7	-2.2	88.5	0.1	2013-12-02 04:29:48
2013-12-02	04:39:48	-4.15	0	-4.6	-3.7	-3.4	-3.9	-4.8	-2.6	-2.5	88.9	0	2013-12-02 04:39:48
2013-12-02	04:49:48	-4.18	0	-4.6	-3.9	-3.5	-4.6	-5.1	-3.1	-2.3	88.7	-0.1	2013-12-02 04:49:48
2013-12-02	04:59:48	-4.13	0	-4.9	-4.1	-3.7	-4.7	-5.3	-3.7	-2.2	89	-0.1	2013-12-02 04:59:48
2013-12-02	05:09:48	-4.2	0	-4.7	-3.5	-3.6	-4.5	-5	-2.4	-2.4	88.2	-0.1	2013-12-02 05:09:48
2013-12-02	05:19:48	-4.38	0	-4.9	-3.7	-3.3	-4.4	-5.1	-2.8	-2.6	88.1	-0.2	2013-12-02 05:19:48
2013-12-02	05:29:48	-4.59	0	-5.2	-3.5	-3.7	-4.9	-5.2	-2.5	-2.4	88.3	-0.1	2013-12-02 05:29:48
2013-12-02	05:39:48	-4.48	0	-5.3	-4.6	-4.3	-5	-5.4	-3.7	-2.4	89.2	-0.2	2013-12-02 05:39:48
2013-12-02	05:49:48	-4.51	0	-5.1	-4.5	-4.1	-4.9	-5.7	-3.5	-2.4	89.3	-0.3	2013-12-02 05:49:48
2013-12-02	05:59:48	-4.19	0	-4.4	-3.5	-3.6	-3.9	-4.6	-2.8	-2.5	89.3	-1.8	2013-12-02 05:59:48
2013-12-02	06:09:48	-3.92	0	-3.6	-3.2	-3.1	-3.8	-4.6	-3.2	-2.4	88.5	-0.5	2013-12-02 06:09:48
2013-12-02	06:19:48	-4.13	0	-5.1	-4.6	-4.5	-4.5	-5.1	-3.9	-2.3	89	-0.4	2013-12-02 06:19:48
2013-12-02	06:29:48	-4.39	0	-5.1	-3.9	-3.9	-4.7	-5.4	-3.1	-2.5	88.7	-0.4	2013-12-02 06:29:48
2013-12-02	06:39:48	-4.46	0	-4.9	-4.3	-4.1	-4.6	-5.1	-3.5	-2.5	89.5	-0.4	2013-12-02 06:39:48
2013-12-02	06:49:48	-4.19	0	-4.9	-4.2	-4	-4.8	-5.4	-3.5	-2.4	89.6	-0.6	2013-12-02 06:49:48
2013-12-02	06:59:48	-4.31	0	-4.9	-4.4	-4.1	-4.6	-4.4	-2.9	-2.5	89.3	-0.8	2013-12-02 06:59:48
2013-12-02	07:09:48	-4.32	0	-5.1	-4.3	-3.9	-4.9	-5.2	-3.6	-2.4	89.2	-0.5	2013-12-02 07:09:48
2013-12-02	07:19:48	-4.37	0	-5	-3.6	-3.9	-4.9	-5.6	-2.6	-2.4	89.6	-1.2	2013-12-02 07:19:48
2013-12-02	07:29:48	-4.17	0	-4.2	-3.5	-3.5	-4.1	-4.9	-2.7	-2.5	90.1	-0.6	2013-12-02 07:29:48
2013-12-02	07:39:48	-4.27	0	-4.9	-3.9	-4	-4.6	-4.1	-2.5	-2.3	89.6	-1.6	2013-12-02 07:39:48
2013-12-02	07:49:48	-4.42	0	-4.7	-3.4	-3.5	-4.2	-5	-2.6	-2.2	89.5	-0.6	2013-12-02 07:49:48
2013-12-02	07:59:48	-4.05	0	-4	-3.5	-3.4	-3.9	-4.3	-2.9	-2.1	90.1	-0.6	2013-12-02 07:59:48
2013-12-02	08:09:48	-3.93	0	-4.1	-3.3	-3.5	-3.9	-4.2	-2.3	-1.9	89.9	-0.6	2013-12-02 08:09:48
2013-12-02	08:19:48	-3.4	0	-3.6	-2.8	-2.6	-3.7	-3.2	-1.9	-1.9	91.1	-0.5	2013-12-02 08:19:48
2013-12-02	08:29:48	-3.21	0	-3.3	-2.2	-2.3	-3.1	-3.4	-2.2	-2	90.1	-1	2013-12-02 08:29:48
2013-12-02	08:39:48	-2.87	0	-2.7	-1.8	-1.8	-2.8	-3.5	-1.7	-1.8	89.1	-0.5	2013-12-02 08:39:48
2013-12-02	08:49:48	-2.21	0.1	-2.7	-2.1	-1.9	-2.7	-2.8	-2.4	-1.6	86.8	-0.5	2013-12-02 08:49:48
2013-12-02	08:59:48	-1.95	0.3	-2.7	-1.7	-1.6	-2.2	-2.1	-1.3	-1.5	89.8	-0.5	2013-12-02 08:59:48
2013-12-02	09:09:48	-1.46	0.2	-2	-0.8	-0.7	-1.4	-1.7	-1.1	-1.5	88.5	0	2013-12-02 09:09:48
2013-12-02	09:19:48	-1.01	0	-1.1	-0.3	-0.1	-1.4	-1.3	-0.9	-1.3	88.7	0.2	2013-12-02 09:19:48
2013-12-02	09:29:48	-0.55	0	-0.8	0	0.1	-0.6	-1	-0.8	-1.2	86.7	-0.2	2013-12-02 09:29:48
2013-12-02	09:39:48	-0.17	0	-1	0.4	0.9	-1.5	-1.5	-0.6	-1.2	83.4	-0.4	2013-12-02 09:39:48
2013-12-02	09:49:48	0.34	0	0.1	1.4	1.6	-0.6	-0.7	-0.4	-1.1	86.2	0.2	2013-12-02 09:49:48
2013-12-02	09:59:48	1.24	0	-0.1	1.7	2.3	-0.7	-0.6	-0.2	-0.9	84.8	1.3	2013-12-02 09:59:48
2013-12-02	10:09:48	1.68	0	1.2	2.7	2.8	-0.4	-0.1	0.2	-0.8	78.9	0.7	2013-12-02 10:09:48
2013-12-02	10:19:48	2.64	0.2	0.8	3	3.8	-0.2	-0.1	0	-0.7	78.1	2.1	2013-12-02 10:19:48
2013-12-02	10:29:48	3	0	-0.1	2.5	3.9	-0.4	0.2	0.2	-0.4	73.1	2.1	2013-12-02 10:29:48
2013-12-02	10:39:48	3.9	0	2.1	4.2	4.7	0.5	0.1	0.3	-0.4	69.2	3.3	2013-12-02 10:39:48
2013-12-02	10:49:48	4.55	0.4	2.3	4.3	4.9	1.6	0.2	0.4	-0.3	64.5	3.1	2013-12-02 10:49:48
2013-12-02	10:59:48	4.98	0.1	2.4	4.6	5.3	2.2	0.9	0.6	0	63.1	4.2	2013-12-02 10:59:48
2013-12-02	11:09:48	5.32	0.4	3.2	4.6	5.3	2.2	1.5	0.8	0	63	4.1	2013-12-02 11:09:48
2013-12-02	11:19:48	5.47	0	2.3	4.4	5.1	1.2	1.1	0.9	-0.1	62.7	4.2	2013-12-02 11:19:48
2013-12-02	11:29:48	5.65	0.1	4.4	5.5	5.6	3.4	1.2	1	-0.1	61.8	4.7	2013-12-02 11:29:48
2013-12-02	11:39:48	5.88	0	3.2	5.3	6	4	1.2	0.9	0	59.5	5.2	2013-12-02 11:39:48
2013-12-02	11:49:48	6.04	0.1	3.4	5.3	6	2.4	1.4	1	0.1	59.3	5.4	2013-12-02 11:49:48
2013-12-02	11:59:48	6.16	0	3.4	5.3	5.8	3.5	1.6	1.2	0.3	58.1	5.2	2013-12-02 11:59:48
2013-12-02	12:09:48	6.59	0.7	3	5.1	6.1	3	1.9	1.3	0.3	58.5	5.7	2013-12-02 12:09:48
2013-12-02	12:19:48	6.66	0.3	2.8	5.1	6	2	1.1	1.4	0.2	57.7	5.9	2013-12-02 12:19:48
2013-12-02	12:29:48	6.5	1	3.8	5.5	6.2	3.4	2.4	1.7	0.6	58.1	6	2013-12-02 12:29:48
2013-12-02	12:39:48	6.61	0.1	3.2	5.5	6.2	4.4	1.7	1.9	0.5	57.7	5.8	2013-12-02 12:39:48
2013-12-02	12:49:48	6.85	0.4	5.1	5.9	6.4	3.8	1.8	1.7	0.6	57.6	6.2	2013-12-02 12:49:48
2013-12-02	12:59:48	6.68	0	4	5.6	6.3	3.7	1.6	1.8	0.7	56.3	6.2	2013-12-02 12:59:48
2013-12-02	13:09:48	6.69	1.2	3.5	5.4	6	4.2	2.8	2.2	1.2	57.3	6	2013-12-02 13:09:48
2013-12-02	13:19:48	6.76	0.5	2.8	5	6.1	2.9	2.5	2.1	0.9	57.4	6	2013-12-02 13:19:48
2013-12-02	13:29:48	6.86	0.1	4.1	5.9	6.2	2.7	1.4	2.1	0.7	57.2	6.2	2013-12-02 13:29:48
2013-12-02	13:39:48	6.46	0.5	3.9	5.4	6.2	4	2.2	2	1	57.5	6.1	2013-12-02 13:39:48
2013-12-02	13:49:48	6.34	0.1	4.2	5.8	6.1	4.7	2.3	2.1	1.1	58.6	6.1	2013-12-02 13:49:48
2013-12-02	13:59:48	6.28	0.2	3.2	5	6.1	2.9	2	2	0.8	60.1	6	2013-12-02 13:59:48
2013-12-02	14:09:48	6	0.3	3.2	4.8	5.4	3.4	2	2.1	0.9	59.1	5.8	2013-12-02 14:09:48
2013-12-02	14:19:48	5.73	0.7	3.4	4.9	5.8	3.5	2.2	2.2	1	60.9	5.7	2013-12-02 14:19:48
2013-12-02	14:29:48	5.54	0.1	2.9	4.4	5.4	2.5	2	2.1	0.8	62	5.6	2013-12-02 14:29:48
2013-12-02	14:39:48	5.4	0.3	2.2	4.1	5.4	2.1	1.5	2.1	0.8	61.5	5.5	2013-12-02 14:39:48
2013-12-02	14:49:48	5.22	0	3.2	4.7	5.2	2.6	1.1	2	0.7	62.1	5.4	2013-12-02 14:49:48
2013-12-02	14:59:48	5.12	0.1	3	4.8	5.1	3.3	1.1	1.9	0.7	60.7	5.4	2013-12-02 14:59:48
2013-12-02	15:09:48	4.9	0	1.4	4.1	5.2	1.2	0.3	1.7	0.5	62	5.2	2013-12-02 15:09:48
2013-12-02	15:19:48	4.62	0	1.1	2.2	3.4	0.2	0	1.3	0.3	62.9	4.6	2013-12-02 15:19:48
2013-12-02	15:29:48	4.15	0	-0.1	2.2	4	-0.6	-0.6	1.1	0.2	64.2	4.7	2013-12-02 15:29:48
2013-12-02	15:39:48	3.76	0	0.2	1.3	2.3	-0.4	-0.8	1	0.1	65.3	4.5	2013-12-02 15:39:48
2013-12-02	15:49:48	3.52	0	0.4	2.4	2.5	0.5	-0.2	0.6	0	65.9	4.2	2013-12-02 15:49:48
2013-12-02	15:59:48	3.07	0	0.2	1.8	2.4	0.1	-0.8	0.2	-0.1	67.8	4.4	2013-12-02 15:59:48
2013-12-02	16:09:48	2.66	0	-1.1	1	1.9	-1	-0.8	0.3	-0.1	69.2	4.2	2013-12-02 16:09:48
2013-12-02	16:19:48	2.07	0	0.3	1.3	1.9	-0.7	-1.2	0	-0.2	71.7	4.3	2013-12-02 16:19:48
2013-12-02	16:29:48	1.76	0	-1.2	0	1	-1.3	-2.2	-0.1	-0.3	72.2	4.3	2013-12-02 16:29:48
2013-12-02	16:39:48	1.32	0	-1.4	0.2	0.5	-1.9	-1.9	-0.7	-0.4	74.6	4	2013-12-02 16:39:48
2013-12-02	16:49:48	0.98	0	-1.4	-0.5	0.6	-2.1	-2.9	-0.5	-0.5	76.9	3.9	2013-12-02 16:49:48
2013-12-02	16:59:48	0.72	0	-1	-0.1	0.4	-1.9	-3	-1	-0.6	77.5	3.6	2013-12-02 16:59:48
2013-12-02	17:09:48	0.38	0	-2.3	-0.3	0.1	-2	-1.9	-0.1	-0.5	79.7	3.5	2013-12-02 17:09:48
2013-12-02	17:19:48	0.16	0	-2.1	-0.8	-0.3	-2	-2.5	-1.2	-0.6	79.9	3.4	2013-12-02 17:19:48
2013-12-02	17:29:48	-0.07	0	-2.2	-0.9	-0.6	-2.2	-2.6	-1	-0.6	80.9	3.7	2013-12-02 17:29:48
2013-12-02	17:39:48	-0.34	0	-2.1	-1.3	-0.7	-2.5	-2.9	-0.8	-0.7	80.3	3.9	2013-12-02 17:39:48
2013-12-02	17:49:48	-0.56	0	-2.7	-1.3	-0.7	-2.5	-3.3	-0.9	-0.7	83	3.8	2013-12-02 17:49:48
2013-12-02	17:59:48	-0.73	0	-2.2	-1.5	-0.9	-2.5	-3.3	-0.8	-0.7	82.4	3.5	2013-12-02 17:59:48
2013-12-02	18:09:48	-1.05	0	-2.2	-1.5	-1.1	-2.7	-3.2	-0.9	-0.8	83.1	3.7	2013-12-02 18:09:48
2013-12-02	18:19:48	-1.17	0.1	-1.9	-1.1	-0.9	-2.7	-3.2	-1.3	-0.9	85	3.4	2013-12-02 18:19:48
2013-12-02	18:29:48	-1.03	0	-1.5	-1	-0.8	-2.3	-2.3	-0.9	-0.9	85.8	3.2	2013-12-02 18:29:48
2013-12-02	18:39:48	-1.31	0	-3	-1.5	-1.1	-2.6	-3.6	-1.4	-0.9	85.2	3.2	2013-12-02 18:39:48
2013-12-02	18:49:48	-1.45	0	-2.8	-1.6	-1.3	-2.9	-3.7	-1.4	-1	84.6	3.2	2013-12-02 18:49:48
2013-12-02	18:59:48	-1.69	0	-2.4	-1.4	-1	-2.5	-3.4	-1.6	-1	86.4	3	2013-12-02 18:59:48
2013-12-02	19:09:48	-1.67	0	-2.9	-1.7	-1.2	-2.7	-4	-1.6	-1	87.5	3.1	2013-12-02 19:09:48
2013-12-02	19:19:48	-1.75	0	-2.9	-1.9	-1.6	-3.1	-3.7	-1.6	-1	86.6	2.8	2013-12-02 19:19:48
2013-12-02	19:29:48	-1.87	0	-3.4	-2	-1.4	-3.4	-4.1	-1.4	-1.2	87.5	3	2013-12-02 19:29:48
2013-12-02	19:39:48	-1.95	0	-3.2	-1.9	-1.8	-2.6	-2.8	-1	-1.1	88.6	0.8	2013-12-02 19:39:48
2013-12-02	19:49:48	-2.03	0	-2.7	-2	-1.8	-2.9	-2.8	-1	-1.1	89	1.4	2013-12-02 19:49:48
2013-12-02	19:59:48	-1.89	0	-2.6	-1.9	-1.4	-2.5	-3.3	-2.1	-1.1	89	1.2	2013-12-02 19:59:48
2013-12-02	20:09:48	-1.81	0	-2.6	-1.9	-1.5	-2.8	-3.2	-1.9	-1.1	88	2.3	2013-12-02 20:09:48
2013-12-02	20:19:48	-1.79	0.1	-2.9	-2.1	-1.9	-2.8	-3.7	-2.1	-1.2	87.6	2.4	2013-12-02 20:19:48
2013-12-02	20:29:48	-2.05	0	-3.1	-2.5	-2.2	-3	-3.7	-1.7	-1.1	87.8	2.5	2013-12-02 20:29:48
2013-12-02	20:39:48	-2.18	0	-3.4	-2.2	-2	-3.2	-3.9	-1.9	-1.3	88.9	2	2013-12-02 20:39:48
2013-12-02	20:49:48	-2.47	0	-3.1	-2	-1.9	-3.4	-4.1	-1.5	-1.3	89.1	2.4	2013-12-02 20:49:48
2013-12-02	20:59:48	-2.49	0	-3.3	-2.6	-1.9	-3.5	-4.2	-1.8	-1.3	89.2	2.4	2013-12-02 20:59:48
2013-12-02	21:09:48	-2.37	0	-2.5	-2	-1.6	-3.2	-3.3	-1.5	-1.3	90.3	2.2	2013-12-02 21:09:48
2013-12-02	21:19:48	-2.39	0	-3.2	-2.5	-2.1	-3.4	-3.5	-1.8	-1.3	89.8	1.6	2013-12-02 21:19:48
2013-12-02	21:29:48	-2.35	0	-3.1	-2.3	-2.1	-3.2	-3.4	-1.8	-1.3	90	2.2	2013-12-02 21:29:48
2013-12-02	21:39:48	-2.53	0	-3.6	-2.6	-2.1	-3.7	-4	-1.7	-1.4	89.6	2.1	2013-12-02 21:39:48
2013-12-02	21:49:48	-2.77	0	-3.8	-2.3	-2.1	-3.7	-4.3	-1.6	-1.5	90.3	2.1	2013-12-02 21:49:48
2013-12-02	21:59:48	-2.76	0	-3.7	-2.7	-2.1	-3.5	-4	-1.7	-1.5	90.5	2	2013-12-02 21:59:48
2013-12-02	22:09:48	-2.59	0	-3.6	-2.8	-2.3	-3.6	-4.1	-2.6	-1.5	91.5	1	2013-12-02 22:09:48
2013-12-02	22:19:48	-2.99	0	-3.7	-2.6	-1.9	-3.7	-4.2	-2.1	-1.5	90.5	1.8	2013-12-02 22:19:48
2013-12-02	22:29:48	-2.91	0	-3.8	-2.7	-2.4	-3.9	-3.6	-1.5	-1.7	90.9	1	2013-12-02 22:29:48
2013-12-02	22:39:48	-2.92	0	-4	-2.8	-2.2	-4.1	-4.3	-1.9	-1.6	90.6	1.2	2013-12-02 22:39:48
2013-12-02	22:49:48	-3.05	0	-3.8	-2.6	-2.3	-3.9	-4.2	-1.8	-1.7	91.2	1.6	2013-12-02 22:49:48
2013-12-02	22:59:48	-3.01	0.1	-4	-2.8	-2.7	-3.9	-4.1	-1.6	-1.7	91.2	0.8	2013-12-02 22:59:48
2013-12-02	23:09:48	-2.91	0	-3.6	-2.9	-2.4	-3.3	-4	-2	-1.8	91.8	1.2	2013-12-02 23:09:48
2013-12-02	23:19:48	-2.91	0	-3.4	-2.8	-2.6	-3.6	-4.3	-1.8	-1.7	91.4	1.4	2013-12-02 23:19:48
2013-12-02	23:29:48	-2.97	0	-3.4	-3	-2.9	-3.6	-4.1	-2.7	-1.7	91.4	0.5	2013-12-02 23:29:48
2013-12-02	23:39:48	-2.92	0.1	-3.9	-2.8	-2.8	-3.8	-3.8	-1.6	-1.7	91.7	0.9	2013-12-02 23:39:48
2013-12-02	23:49:48	-3.05	0	-4.3	-3.6	-2.9	-4.1	-4.9	-2.1	-1.8	91.3	1.1	2013-12-02 23:49:48
2013-12-02	23:59:48	-3.09	0.1	-3.7	-2.7	-2.5	-3.5	-4.4	-2.2	-2	92.2	0.4	2013-12-02 23:59:48
2013-12-03	00:09:48	-3.03	0	-4	-2.9	-2.4	-3.9	-4.4	-2	-2.1	92.3	0.8	2013-12-03 00:09:48
2013-12-03	00:19:48	-3.2	0	-4	-2.9	-2.8	-3.7	-4.5	-2.2	-2.1	91.9	0.8	2013-12-03 00:19:48
2013-12-03	00:29:48	-3.16	0	-3.6	-3	-2.9	-3.6	-4.4	-2.3	-1.9	92.9	-0.3	2013-12-03 00:29:48
2013-12-03	00:39:48	-3.13	0	-3.9	-3.1	-3	-4	-4.6	-2	-1.8	92.3	0.7	2013-12-03 00:39:48
2013-12-03	00:49:48	-3.35	0	-4.5	-3	-3	-3.9	-4	-1.8	-1.8	92.3	-0.4	2013-12-03 00:49:48
2013-12-03	00:59:48	-3.27	0	-3.9	-3.1	-3	-4	-4.8	-2.4	-1.8	92.7	-0.2	2013-12-03 00:59:48
2013-12-03	01:09:48	-3.41	0	-4.7	-3.4	-2.8	-4.2	-4.7	-2.6	-2.1	92.8	0.5	2013-12-03 01:09:48
2013-12-03	01:19:48	-3.47	0	-3.9	-3.2	-3.1	-3.9	-4.4	-2.1	-2	92.6	0.3	2013-12-03 01:19:48
2013-12-03	01:29:48	-3.54	0	-4.5	-3.3	-3.3	-4	-4.3	-2	-2.1	92.4	-0.3	2013-12-03 01:29:48
2013-12-03	01:39:48	-3.58	0	-4.4	-3.1	-3.4	-4.3	-3.8	-1.9	-2.1	93.2	-0.3	2013-12-03 01:39:48
2013-12-03	01:49:48	-3.73	0	-5.2	-4	-3.7	-4.7	-5	-2.5	-2	92.5	0.5	2013-12-03 01:49:48
2013-12-03	01:59:48	-3.77	0	-4.7	-3.6	-3.2	-4.5	-5	-2.4	-2.1	92.6	0.5	2013-12-03 01:59:48
2013-12-03	02:09:48	-3.83	0	-4.7	-3.5	-2.9	-4.6	-5.6	-3.7	-1.9	92.7	-0.9	2013-12-03 02:09:48
2013-12-03	02:19:48	-3.65	0.1	-4.8	-3.6	-3.4	-4.4	-4.7	-3.6	-1.9	93.8	0.1	2013-12-03 02:19:48
2013-12-03	02:29:48	-3.81	0	-4.6	-3.2	-3.5	-4.1	-4.5	-2.1	-2.1	93.3	-1.2	2013-12-03 02:29:48
2013-12-03	02:39:48	-4.03	0	-4.8	-3.9	-3.4	-4.7	-5.4	-3.2	-2.1	92.5	0.3	2013-12-03 02:39:48
2013-12-03	02:49:48	-3.64	0.1	-4.4	-3.9	-3.5	-4.4	-4.7	-3.5	-2	94.4	-0.6	2013-12-03 02:49:48
2013-12-03	02:59:48	-3.99	0	-5	-4.2	-3.9	-4.5	-5.3	-2.7	-2.3	93.3	-0.2	2013-12-03 02:59:48
2013-12-03	03:09:48	-3.93	0	-4.6	-3.6	-3.4	-4.5	-4.6	-2.8	-2.4	94.3	-0.1	2013-12-03 03:09:48
2013-12-03	03:19:48	-4.07	0	-5	-4.3	-3.8	-4.9	-5	-2.9	-2.1	93.3	0.2	2013-12-03 03:19:48
2013-12-03	03:29:48	-4.11	0	-4.7	-3.7	-3.5	-4.4	-5.7	-3	-2.1	93.9	0.2	2013-12-03 03:29:48
2013-12-03	03:39:48	-4.49	0	-4.7	-4	-4	-4.9	-5.4	-2.6	-2.4	92.9	0.2	2013-12-03 03:39:48
2013-12-03	03:49:48	-4.28	0	-5.4	-4.5	-4.1	-5	-5.9	-3.7	-2.1	93.7	-0.9	2013-12-03 03:49:48
2013-12-03	03:59:48	-4.39	0	-5.3	-4.4	-4.1	-5	-5.7	-3.7	-2.2	93.8	0.1	2013-12-03 03:59:48
2013-12-03	04:09:48	-4.41	0	-5.2	-4.3	-4.2	-5	-5.6	-3.8	-2.2	93.8	-0.1	2013-12-03 04:09:48
2013-12-03	04:19:48	-4.53	0	-5.1	-3.7	-4.1	-5	-5.5	-3	-2.2	93.4	0	2013-12-03 04:19:48
2013-12-03	04:29:48	-4.58	0	-5.2	-3.6	-4.1	-4.7	-4.7	-2.4	-2.2	93.8	-1.5	2013-12-03 04:29:48
2013-12-03	04:39:48	-4.49	0	-5.2	-3.7	-3.7	-5	-5	-2.5	-2.2	94.4	-0.5	2013-12-03 04:39:48
2013-12-03	04:49:48	-4.55	0	-5.3	-4.6	-4.4	-5	-6	-3.4	-2.2	93.9	-0.2	2013-12-03 04:49:48
2013-12-03	04:59:48	-4.63	0	-5.7	-4.6	-4.5	-5.2	-5.7	-4	-2.1	93.9	-0.5	2013-12-03 04:59:48
2013-12-03	05:09:48	-4.67	0	-5.2	-4.1	-4.5	-5.4	-5.2	-2.7	-2.1	93.4	-0.9	2013-12-03 05:09:48
2013-12-03	05:19:48	-4.72	0	-5.6	-4.4	-4.3	-5.2	-6.3	-3.9	-2.1	93.8	-0.6	2013-12-03 05:19:48
2013-12-03	05:29:48	-4.71	0	-5.2	-4.1	-4.2	-5.2	-6.2	-3.1	-2.2	93.6	-0.5	2013-12-03 05:29:48
2013-12-03	05:39:48	-4.85	0	-5.1	-3.8	-3.8	-5.3	-5.7	-2.6	-2.3	93.6	-0.7	2013-12-03 05:39:48
2013-12-03	05:49:48	-4.76	0	-5.1	-4	-4.1	-5.3	-5.3	-2.5	-2.4	94	-0.6	2013-12-03 05:49:48
2013-12-03	05:59:48	-4.85	0	-5.6	-4.7	-4.4	-5.1	-5.8	-3.8	-2.3	94	-0.6	2013-12-03 05:59:48
2013-12-03	06:09:48	-4.91	0	-5.8	-5.1	-4.6	-5.4	-5.7	-3.9	-2.3	94.1	-0.7	2013-12-03 06:09:48
2013-12-03	06:19:48	-5.09	0	-5.5	-4.7	-4.2	-5.3	-6	-3.5	-2.4	93.7	-0.8	2013-12-03 06:19:48
2013-12-03	06:29:48	-5.03	0	-5.7	-4.5	-4.1	-5.3	-6.2	-3.6	-2.4	93.5	-0.8	2013-12-03 06:29:48
2013-12-03	06:39:48	-4.87	0	-4.7	-4.4	-4.5	-4.2	-4.8	-2.9	-2.4	93.9	-0.6	2013-12-03 06:39:48
2013-12-03	06:49:48	-4.83	0	-4.2	-4	-3.9	-4.1	-3.9	-2.5	-1.8	93.8	-0.6	2013-12-03 06:49:48
2013-12-03	06:59:48	-4.67	0	-3.8	-3.3	-3.5	-3.5	-3.8	-2.2	-1.8	94.2	-0.7	2013-12-03 06:59:48
2013-12-03	07:09:48	-4.37	0	-4	-3.7	-3.7	-3.7	-3.6	-2.1	-1.5	94.6	-0.6	2013-12-03 07:09:48
2013-12-03	07:19:48	-4.3	0	-3.6	-3.1	-3.6	-3.6	-3.7	-1.9	-1.6	94	-0.6	2013-12-03 07:19:48
2013-12-03	07:29:48	-4.21	0	-4.2	-3.3	-3.9	-4	-3.5	-1.8	-1.6	94	-1.8	2013-12-03 07:29:48
2013-12-03	07:39:48	-4.11	0	-4.5	-3.9	-3.9	-4.2	-4.7	-2.7	-1.8	94.1	-0.6	2013-12-03 07:39:48
2013-12-03	07:49:48	-4.17	0	-4.6	-3.5	-3.1	-4.5	-4.5	-2.2	-1.9	93.7	-0.6	2013-12-03 07:49:48
2013-12-03	07:59:48	-4.02	0	-4.2	-3.6	-3.4	-4.1	-4.7	-2.5	-1.9	93.8	-0.7	2013-12-03 07:59:48
2013-12-03	08:09:48	-3.9	0	-4.4	-4	-3.7	-4.1	-4.4	-3.3	-1.9	93.9	-0.7	2013-12-03 08:09:48
2013-12-03	08:19:48	-4.03	0	-4.3	-3.1	-2.9	-4.2	-4.2	-2	-1.9	93	-0.7	2013-12-03 08:19:48
2013-12-03	08:29:48	-4.05	0	-3.8	-2.8	-3.1	-3.7	-4.2	-1.9	-1.8	93.1	-1.1	2013-12-03 08:29:48
2013-12-03	08:39:48	-3.95	0	-3.7	-2.9	-2.7	-3.8	-3.8	-1.7	-1.8	93.2	-0.8	2013-12-03 08:39:48
2013-12-03	08:49:48	-3.41	0	-3.1	-2.6	-2.6	-3.1	-2.2	-1.5	-1.7	95.1	-0.7	2013-12-03 08:49:48
2013-12-03	08:59:48	-2.98	0	-2.8	-1.9	-2.2	-3	-2.6	-1.4	-1.5	94.7	-0.5	2013-12-03 08:59:48
2013-12-03	09:09:48	-2.79	0	-2.6	-1.7	-1.7	-2.7	-2.5	-1.3	-1.4	93.3	-0.7	2013-12-03 09:09:48
2013-12-03	09:19:48	-2.1	0	-2.2	-1	-1.2	-2.2	-1.8	-1	-1.3	91.6	-0.6	2013-12-03 09:19:48
2013-12-03	09:29:48	-1.53	0.1	-1.8	-0.6	-0.8	-1.8	-1.4	-0.9	-1.1	89.5	-0.3	2013-12-03 09:29:48
2013-12-03	09:39:48	-1.13	0.2	-1.6	-0.4	-0.2	-1.5	-1	-0.7	-1	88.9	-0.1	2013-12-03 09:39:48
2013-12-03	09:49:48	-0.62	0.1	-1.1	0.1	0.1	-1.5	-0.9	-0.5	-0.9	90	0.3	2013-12-03 09:49:48
2013-12-03	09:59:48	-0.13	0	-0.8	0.4	0.9	-1.5	-0.8	-0.4	-0.7	88.8	0.6	2013-12-03 09:59:48
2013-12-03	10:09:48	0.2	0	-1.3	0.4	1.2	-1.3	-1.1	-0.4	-0.8	85.1	0.8	2013-12-03 10:09:48
2013-12-03	10:19:48	0.64	0.4	-0.7	0.9	1.5	-1	-0.6	-0.4	-0.6	85.1	1.2	2013-12-03 10:19:48
2013-12-03	10:29:48	1.14	0	-0.4	1.4	2	-0.2	-0.4	-0.2	-0.6	82.1	1.4	2013-12-03 10:29:48
2013-12-03	10:39:48	1.56	0	-0.2	1.2	1.9	-0.5	-0.3	0	-0.5	80.9	0.3	2013-12-03 10:39:48
2013-12-03	10:49:48	1.99	0	-0.3	1.4	1.9	-0.2	-0.2	0.1	-0.4	77.1	1.2	2013-12-03 10:49:48
2013-12-03	10:59:48	2.45	0	0.5	1.8	2.4	0.3	0	0.3	-0.3	75	0.8	2013-12-03 10:59:48
2013-12-03	11:09:48	3.02	0.2	0.4	1.9	2.1	0.7	0.2	0.2	-0.1	70.6	1.8	2013-12-03 11:09:48
2013-12-03	11:19:48	3.37	0.1	0.9	2.1	2.6	1.4	0.4	0.5	0	68.7	1.4	2013-12-03 11:19:48
2013-12-03	11:29:48	3.63	0.1	1.2	2.3	2.6	1.5	0.3	0.6	0	66.7	1.2	2013-12-03 11:29:48
2013-12-03	11:39:48	3.82	0.3	0.8	2.5	2.7	1.9	0.6	0.4	0	67.4	2.5	2013-12-03 11:39:48
2013-12-03	11:49:48	3.62	0	1.4	2.7	2.8	1.8	0.3	0.5	0	66.9	2.9	2013-12-03 11:49:48
2013-12-03	11:59:48	3.69	0.1	0.5	2.2	2.6	1.4	0.3	0.4	-0.1	65.4	2.8	2013-12-03 11:59:48
2013-12-03	12:09:48	3.86	1.2	0.7	2.7	3	1.9	0.7	0.5	0.1	67.9	3.1	2013-12-03 12:09:48
2013-12-03	12:19:48	3.76	0.7	0.7	2.8	3	1.8	1	0.4	0.1	68.1	3.4	2013-12-03 12:19:48
2013-12-03	12:29:48	3.82	0.1	1.1	2.9	3.3	1.3	1.2	0.5	0.1	70.3	3.6	2013-12-03 12:29:48
2013-12-03	12:39:48	3.82	0.2	1.2	2.9	3.1	2.1	0.8	0.6	0.2	68.7	3.4	2013-12-03 12:39:48
2013-12-03	12:49:48	3.96	0.3	1.3	3	3.6	1.8	1	0.6	0.2	68.4	3.7	2013-12-03 12:49:48
2013-12-03	12:59:48	4.05	0.6	1.5	3	3.4	1.7	1.2	0.7	0.1	69.3	3.6	2013-12-03 12:59:48
2013-12-03	13:09:48	4	0.4	1.5	3.3	3.7	1.6	1.3	0.8	0.3	68.6	4	2013-12-03 13:09:48
2013-12-03	13:19:48	4.02	0.3	2	3.3	3.7	2.5	0.8	0.9	0.2	67.2	3.8	2013-12-03 13:19:48
2013-12-03	13:29:48	4.13	0.4	1.4	2.7	3.4	1.8	1.3	0.8	0.3	67.1	3.7	2013-12-03 13:29:48
2013-12-03	13:39:48	4.32	0.1	1.9	3.5	3.5	2.5	0.7	0.9	0.2	66.7	3.9	2013-12-03 13:39:48
2013-12-03	13:49:48	4.42	0	2.3	3.5	3.4	1.6	0.4	0.8	0.1	65.2	3.7	2013-12-03 13:49:48
2013-12-03	13:59:48	4.6	0	1.2	2.6	3.5	0.9	0.2	0.7	0.1	63.5	3.6	2013-12-03 13:59:48
2013-12-03	14:09:48	4.25	0	1.7	2.8	3.6	1.1	0.4	0.7	0.1	66.8	3.8	2013-12-03 14:09:48
2013-12-03	14:19:48	3.93	0.1	0.9	2.8	3.6	0.8	0.5	0.7	0	67.1	3.9	2013-12-03 14:19:48
2013-12-03	14:29:48	3.76	0.4	1.9	2.9	3.5	2.2	0.6	0.7	0.1	67.2	3.8	2013-12-03 14:29:48
2013-12-03	14:39:48	3.58	0.1	1.2	2.7	3.1	1.3	0.4	0.7	0.1	66.2	3.6	2013-12-03 14:39:48
2013-12-03	14:49:48	3.52	0.1	1.7	2.6	3.3	1.7	0.3	0.7	0.1	67.2	3.5	2013-12-03 14:49:48
2013-12-03	14:59:48	3.22	0	0.3	2.2	3	0.2	-0.2	0.6	0	69.4	3.4	2013-12-03 14:59:48
2013-12-03	15:09:48	2.98	0	0.6	2.3	2.9	0.5	0.1	0.5	0	68.7	3.3	2013-12-03 15:09:48
2013-12-03	15:19:48	2.62	0	0.3	1.7	2.2	0.7	-0.1	0.4	-0.1	69.8	3	2013-12-03 15:19:48
2013-12-03	15:29:48	2.32	0.1	0.1	1.8	2.3	0.3	-0.3	0.3	-0.1	70.3	2.9	2013-12-03 15:29:48
2013-12-03	15:39:48	2.08	0	-0.5	0.9	1.2	0.1	-0.4	0	-0.1	71.2	2.8	2013-12-03 15:39:48
2013-12-03	15:49:48	1.8	0	-0.9	0.8	1.5	-1.5	-1.6	-0.1	-0.2	72.2	2.9	2013-12-03 15:49:48
2013-12-03	15:59:48	1.56	0	-1.3	0.5	1.4	-1.8	-1.5	-0.1	-0.3	72.9	2.6	2013-12-03 15:59:48
2013-12-03	16:09:48	1.14	0	-1.7	-0.1	0.9	-2.1	-2	-0.4	-0.4	74.5	2.8	2013-12-03 16:09:48
2013-12-03	16:19:48	0.87	0	-2.3	-0.3	0.3	-1.9	-1.7	-0.2	-0.4	76.3	2.1	2013-12-03 16:19:48
2013-12-03	16:29:48	0.5	0	-1.8	-0.5	0	-1.9	-2.8	-0.7	-0.5	77.1	2.7	2013-12-03 16:29:48
2013-12-03	16:39:48	0.14	0	-2.1	-1.1	-0.4	-2.6	-3.2	-0.7	-0.5	78.7	2.8	2013-12-03 16:39:48
2013-12-03	16:49:48	-0.08	0	-1.9	-0.4	0	-2.4	-3.3	-0.8	-0.6	79.9	2.8	2013-12-03 16:49:48
2013-12-03	16:59:48	-0.14	0	-2.3	-0.7	-0.1	-2.3	-2.8	-0.8	-0.6	80.8	2.7	2013-12-03 16:59:48
2013-12-03	17:09:48	-0.51	0	-2.3	-1.1	-0.2	-2.4	-3.1	-0.9	-0.7	81.7	2.7	2013-12-03 17:09:48
2013-12-03	17:19:48	-0.75	0	-2.5	-1	-0.6	-2.5	-3.4	-1.3	-0.7	82.2	2.7	2013-12-03 17:19:48
2013-12-03	17:29:48	-0.77	0	-2.1	-1.2	-0.7	-2.1	-2.7	-1.6	-0.8	83.2	2.6	2013-12-03 17:29:48
2013-12-03	17:39:48	-1.01	0	-2.4	-1.4	-1.1	-3	-2.7	-1.1	-0.9	83.7	2.2	2013-12-03 17:39:48
2013-12-03	17:49:48	-1.35	0	-2.5	-1.6	-1.4	-2.9	-3.2	-1.2	-0.9	84.9	2.4	2013-12-03 17:49:48
2013-12-03	17:59:48	-1.57	0	-3.6	-1.7	-1.4	-2.5	-2.7	-1	-0.9	86.3	1.2	2013-12-03 17:59:48
2013-12-03	18:09:48	-1.71	0	-2.8	-1.9	-1.7	-3.1	-3.7	-1.1	-0.9	85.4	2.4	2013-12-03 18:09:48
2013-12-03	18:19:48	-1.63	0	-2.8	-1.8	-1.5	-2.9	-3.1	-1.4	-0.9	86.6	2.3	2013-12-03 18:19:48
2013-12-03	18:29:48	-1.75	0	-3.2	-2.3	-2	-3	-3.5	-2.3	-1	87.1	2.3	2013-12-03 18:29:48
2013-12-03	18:39:48	-1.95	0.2	-3.2	-2.4	-2.1	-3.2	-4	-2	-1.1	87.5	2	2013-12-03 18:39:48
2013-12-03	18:49:48	-2.23	0	-3.7	-2.4	-2.2	-3.5	-4.5	-2.1	-1.1	87.4	1.9	2013-12-03 18:49:48
2013-12-03	18:59:48	-2.43	0	-3.7	-2.5	-2.3	-3.6	-4.3	-2.3	-1.2	88.1	2	2013-12-03 18:59:48
2013-12-03	19:09:48	-2.43	0	-3.5	-2.6	-2.4	-3.5	-4.5	-2.4	-1.2	89.2	2.1	2013-12-03 19:09:48
2013-12-03	19:19:48	-2.57	0	-3.8	-2.7	-2.2	-3.7	-4.6	-2.3	-1.2	89.4	1.6	2013-12-03 19:19:48
2013-12-03	19:29:48	-2.55	0	-3.5	-2.6	-2.2	-3.6	-4.4	-2.1	-1.2	89.8	1.8	2013-12-03 19:29:48
2013-12-03	19:39:48	-2.75	0	-3.8	-2.4	-2.1	-3.8	-4.6	-1.7	-1.2	90.3	1.9	2013-12-03 19:39:48
2013-12-03	19:49:48	-2.77	0	-3.5	-2.8	-2.5	-3.6	-4.5	-2.4	-1.3	90.2	1.8	2013-12-03 19:49:48
2013-12-03	19:59:48	-3	0	-3.4	-2.4	-2	-3.6	-4.3	-1.8	-1.3	90.9	1.7	2013-12-03 19:59:48
2013-12-03	20:09:48	-3.1	0	-3.7	-2.9	-2.6	-3.8	-4.3	-2.2	-1.3	90.1	1.8	2013-12-03 20:09:48
2013-12-03	20:19:48	-2.87	0	-3.6	-3	-2.7	-3.7	-3.9	-2.7	-1.3	91.3	1.2	2013-12-03 20:19:48
2013-12-03	20:29:48	-2.93	0	-3.6	-2.9	-2.5	-3.7	-4.5	-2.2	-1.3	90.7	1.6	2013-12-03 20:29:48
2013-12-03	20:39:48	-3.17	0	-3.9	-2.7	-2.2	-3.9	-4.3	-1.8	-1.3	91	1.6	2013-12-03 20:39:48
2013-12-03	20:49:48	-3.01	0	-4	-2.8	-2.4	-3.9	-4.6	-2.1	-1.4	91.6	1.3	2013-12-03 20:49:48
2013-12-03	20:59:48	-3.19	0	-4.2	-3.3	-3	-4.1	-4.6	-2.6	-1.4	90.7	1.3	2013-12-03 20:59:48
2013-12-03	21:09:48	-3.11	0	-4.4	-3.2	-2.9	-4	-4.8	-2.5	-1.4	91.5	1.3	2013-12-03 21:09:48
2013-12-03	21:19:48	-3.45	0	-4.3	-2.9	-2.5	-4.3	-4.6	-1.8	-1.3	90.9	1.5	2013-12-03 21:19:48
2013-12-03	21:29:48	-3.33	0	-4.1	-3.2	-3.1	-4.2	-4.5	-2.2	-1.5	91	1.3	2013-12-03 21:29:48
2013-12-03	21:39:48	-3.45	0	-4.3	-3.3	-3	-4.1	-4.9	-2.5	-1.5	91.9	1.2	2013-12-03 21:39:48
2013-12-03	21:49:48	-3.39	0	-4.1	-3	-2.3	-4.2	-4.6	-2.3	-1.5	92.3	1.1	2013-12-03 21:49:48
2013-12-03	21:59:48	-3.51	0	-4.2	-2.9	-2.8	-4.1	-4.6	-1.9	-1.5	91.8	1.1	2013-12-03 21:59:48
2013-12-03	22:09:48	-3.51	0	-4.5	-3.7	-3.3	-4.4	-5.1	-2.6	-1.6	92.6	0.9	2013-12-03 22:09:48
2013-12-03	22:19:48	-3.67	0	-4.5	-2.9	-2.6	-4.5	-4.8	-2.1	-1.6	91.9	1	2013-12-03 22:19:48
2013-12-03	22:29:48	-3.67	0	-4.6	-3.5	-3.1	-4.6	-4.5	-1.9	-1.6	92.7	0.5	2013-12-03 22:29:48
2013-12-03	22:39:48	-3.77	0	-4.6	-3.7	-3.2	-4.3	-5.2	-2.9	-1.6	92.8	0.6	2013-12-03 22:39:48
2013-12-03	22:49:48	-3.82	0	-4.6	-3.5	-2.8	-4.5	-5.1	-2.5	-1.6	92.7	0.6	2013-12-03 22:49:48
2013-12-03	22:59:48	-3.64	0	-4.6	-3.7	-3.4	-4.4	-5.1	-3.1	-1.6	93.1	0.8	2013-12-03 22:59:48
2013-12-03	23:09:48	-3.63	0	-4.7	-3.6	-3.6	-4.5	-4.9	-3.2	-1.7	93.1	0.6	2013-12-03 23:09:48
2013-12-03	23:19:48	-3.83	0	-4.7	-3.7	-3.4	-4.5	-5.1	-3.2	-1.7	92.5	0.8	2013-12-03 23:19:48
2013-12-03	23:29:48	-3.78	0	-4.6	-3.1	-3.2	-4.5	-4.4	-2.1	-1.7	93.3	-0.8	2013-12-03 23:29:48
2013-12-03	23:39:48	-3.95	0	-4.7	-4	-3.6	-4.4	-5	-3.1	-1.6	93.1	0.6	2013-12-03 23:39:48
2013-12-03	23:49:48	-3.97	0	-4.9	-3.9	-3.7	-4.8	-5.1	-2.6	-1.7	92.8	0.7	2013-12-03 23:49:48
2013-12-03	23:59:48	-4.01	0	-4.6	-3.9	-3.1	-4.7	-4.9	-2.4	-1.8	92.9	0.7	2013-12-03 23:59:48
2013-12-04	00:09:48	-3.99	0	-4.7	-3.6	-3	-4.6	-5.4	-2.5	-1.7	93.5	0.4	2013-12-04 00:09:48
2013-12-04	00:19:48	-4.07	0	-4.9	-3.9	-3.7	-4.7	-5.2	-2.6	-1.7	93.3	0.6	2013-12-04 00:19:48
2013-12-04	00:29:48	-4.37	0	-5	-3.5	-3.4	-5	-5.6	-2.4	-1.8	93	0.4	2013-12-04 00:29:48
2013-12-04	00:39:48	-4.21	0	-5.3	-4.2	-4	-5	-5.9	-2.7	-1.8	93.6	0.4	2013-12-04 00:39:48
2013-12-04	00:49:48	-4.41	0	-5	-4	-3.9	-4.8	-5.6	-2.8	-1.8	93.1	0.4	2013-12-04 00:49:48
2013-12-04	00:59:48	-4.51	0	-5.1	-4.5	-4.2	-5	-5.3	-3	-1.8	93.4	0.4	2013-12-04 00:59:48
2013-12-04	01:09:48	-4.61	0	-5.1	-4.1	-3.9	-4.9	-5.5	-2.9	-1.8	93.1	0	2013-12-04 01:09:48
2013-12-04	01:19:48	-4.59	0	-5	-4.3	-3.9	-4.9	-5.2	-3	-1.9	93.6	0.3	2013-12-04 01:19:48
2013-12-04	01:29:48	-4.51	0	-5.5	-4.4	-4.1	-4.9	-5.7	-3.5	-1.8	94.1	-0.1	2013-12-04 01:29:48
2013-12-04	01:39:48	-4.7	0	-5.5	-4.6	-4	-5.1	-5.4	-3.4	-1.8	93.4	0	2013-12-04 01:39:48
2013-12-04	01:49:48	-4.77	0	-4.9	-3.6	-3.3	-4.9	-5.6	-2.6	-1.7	93	0.1	2013-12-04 01:49:48
2013-12-04	01:59:48	-4.79	0	-5.5	-4.4	-4.4	-5.3	-5.4	-2.9	-1.7	93.3	0.1	2013-12-04 01:59:48
2013-12-04	02:09:48	-4.95	0	-5.4	-4.4	-3.9	-5.1	-5.8	-2.6	-1.9	92.5	0.1	2013-12-04 02:09:48
2013-12-04	02:19:48	-5.05	0	-5.5	-4.5	-3.8	-5.2	-5.6	-2.9	-1.9	92.8	0	2013-12-04 02:19:48
2013-12-04	02:29:48	-4.97	0	-5.4	-4.1	-3.9	-5.3	-5.5	-2.8	-1.9	93.6	0	2013-12-04 02:29:48
2013-12-04	02:39:48	-5.15	0	-5.6	-4.5	-4.2	-5.3	-5.7	-3.2	-1.9	93.6	-0.3	2013-12-04 02:39:48
2013-12-04	02:49:48	-5.25	0	-5.5	-4.7	-4.2	-5.3	-5.9	-3.2	-2	93.2	-0.2	2013-12-04 02:49:48
2013-12-04	02:59:48	-5.23	0	-5.4	-4.6	-4.3	-5.3	-5.6	-3	-2.1	93.9	-0.2	2013-12-04 02:59:48
2013-12-04	03:09:48	-5.33	0	-5.8	-4.5	-4.2	-5.3	-5.6	-2.9	-2	93.4	-0.3	2013-12-04 03:09:48
2013-12-04	03:19:48	-5.33	0	-5.5	-4.2	-4.1	-5.3	-6.1	-2.9	-2.1	93.5	-0.2	2013-12-04 03:19:48
2013-12-04	03:29:48	-5.17	0	-5.6	-4.8	-4.3	-5.4	-6.1	-3.7	-2.1	94.5	-0.4	2013-12-04 03:29:48
2013-12-04	03:39:48	-4.97	0	-5.8	-4.9	-4.8	-5.3	-6.3	-3.8	-2.2	94.5	-0.3	2013-12-04 03:39:48
2013-12-04	03:49:48	-5.02	0	-6	-4.9	-4.8	-5.5	-6.3	-3.8	-2.2	93.5	-0.6	2013-12-04 03:49:48
2013-12-04	03:59:48	-5.21	0	-6	-4.7	-4.7	-5.6	-6.4	-3.7	-2.2	93.5	-0.7	2013-12-04 03:59:48
2013-12-04	04:09:48	-5.47	0	-5.8	-4.7	-4.3	-5.9	-6.2	-3.1	-2.3	92.7	-1	2013-12-04 04:09:48
2013-12-04	04:19:48	-5.55	0	-5.9	-4.6	-4.9	-5.8	-5.9	-2.8	-2.2	93.6	-0.5	2013-12-04 04:19:48
2013-12-04	04:29:48	-5.53	0	-6	-4.9	-4.7	-5.6	-6.5	-3.9	-2.2	93.8	-0.5	2013-12-04 04:29:48
2013-12-04	04:39:48	-5.69	0	-5.9	-4.6	-4.3	-5.7	-6	-3.1	-2.3	93.2	-0.6	2013-12-04 04:39:48
2013-12-04	04:49:48	-5.41	0	-5.9	-5.1	-5.1	-5.6	-6.1	-4.3	-2.2	94.4	-0.6	2013-12-04 04:49:48
2013-12-04	04:59:48	-5.59	0	-5.8	-5.1	-4.7	-5.7	-6.7	-3.9	-2.3	93.4	-0.8	2013-12-04 04:59:48
2013-12-04	05:09:48	-5.67	0	-6	-4.3	-4.5	-5.7	-6.1	-3.2	-2.3	93.1	-0.6	2013-12-04 05:09:48
2013-12-04	05:19:48	-5.68	0	-5.9	-5.2	-5.1	-5.8	-6.4	-3.7	-2.4	93.4	-0.7	2013-12-04 05:19:48
2013-12-04	05:29:48	-5.79	0	-6.1	-5.1	-4.9	-5.8	-6.5	-3.7	-2.4	92.9	-0.8	2013-12-04 05:29:48
2013-12-04	05:39:48	-5.69	0	-6.3	-5.3	-5	-5.8	-6.6	-4	-2.4	93.9	-0.9	2013-12-04 05:39:48
2013-12-04	05:49:48	-5.69	0	-5.7	-4.5	-4.5	-5.7	-6.3	-3.4	-2.4	93.9	-1	2013-12-04 05:49:48
2013-12-04	05:59:48	-5.67	0	-5.9	-4.7	-5.1	-5.6	-5.1	-2.9	-2.4	94	-1.8	2013-12-04 05:59:48
2013-12-04	06:09:48	-5.53	0	-6.3	-5.5	-5.1	-5.9	-6.7	-4.7	-2.5	94.5	-1	2013-12-04 06:09:48
2013-12-04	06:19:48	-5.63	0	-5.6	-4.9	-4.8	-6	-6.4	-3.3	-2.4	93.9	-0.9	2013-12-04 06:19:48
2013-12-04	06:29:48	-5.51	0	-6.4	-5.4	-5	-6	-6.7	-4.6	-2.5	94.5	-1	2013-12-04 06:29:48
2013-12-04	06:39:48	-5.69	0	-6.1	-5.3	-5.3	-5.9	-6.6	-3.1	-2.4	93.6	-1.2	2013-12-04 06:39:48
2013-12-04	06:49:48	-5.75	0	-6.6	-5.6	-5.4	-6.2	-6.6	-3.7	-2.5	93.4	-1.3	2013-12-04 06:49:48
2013-12-04	06:59:48	-5.61	0	-6.4	-5.6	-5.3	-6.2	-6.7	-4	-2.5	94	-1.2	2013-12-04 06:59:48
2013-12-04	07:09:48	-5.7	0	-6.4	-5.4	-5.4	-5.7	-6.5	-3.4	-2.4	93.5	-1.3	2013-12-04 07:09:48
2013-12-04	07:19:48	-5.85	0	-5.8	-4.9	-5	-5.9	-6.2	-3.1	-2.4	93.6	-1.1	2013-12-04 07:19:48
2013-12-04	07:29:48	-5.85	0	-6	-5.6	-5.4	-5.8	-6.3	-3.7	-2.7	94.2	-1.1	2013-12-04 07:29:48
2013-12-04	07:39:48	-5.79	0	-6.3	-5.3	-4.9	-5.7	-6.2	-3.1	-2.5	93.5	-1.2	2013-12-04 07:39:48
2013-12-04	07:49:48	-5.81	0	-5.5	-4.6	-5	-5.6	-6	-3.2	-2.5	93.7	-1.1	2013-12-04 07:49:48
2013-12-04	07:59:48	-5.65	0	-6	-5	-5.1	-5.7	-6	-3.8	-2.4	94.2	-2.2	2013-12-04 07:59:48
2013-12-04	08:09:48	-5.63	0	-5.7	-4.4	-4.5	-5.4	-5.5	-3	-2.3	94	-1.4	2013-12-04 08:09:48
2013-12-04	08:19:48	-5.59	0	-5.6	-4.6	-3.9	-5.1	-5.2	-2.8	-2.3	94.2	-1.3	2013-12-04 08:19:48
2013-12-04	08:29:48	-5.37	0	-5	-4.1	-4.3	-4.7	-5	-2.8	-2.3	94.6	-1.5	2013-12-04 08:29:48
2013-12-04	08:39:48	-4.91	0	-4.5	-3.3	-3.4	-4.2	-4.2	-2.3	-1.9	95	-1.8	2013-12-04 08:39:48
2013-12-04	08:49:48	-4.48	0	-3.8	-3	-3.2	-3.8	-3.8	-2.1	-1.8	94.9	-1.4	2013-12-04 08:49:48
2013-12-04	08:59:48	-3.75	0	-3.5	-2.5	-2.8	-3.4	-3	-1.8	-1.6	96.6	-1.4	2013-12-04 08:59:48
2013-12-04	09:09:48	-3.4	0	-2.8	-2.2	-2.3	-3.2	-2.8	-1.6	-1.5	95	-1.1	2013-12-04 09:09:48
2013-12-04	09:19:48	-2.87	0	-2.5	-1.6	-1.9	-2.8	-2.4	-1.4	-1.3	92.2	-0.9	2013-12-04 09:19:48
2013-12-04	09:29:48	-2.09	0	-1.7	-1.2	-1.4	-2.1	-1.9	-1.3	-1.2	92.7	-0.9	2013-12-04 09:29:48
2013-12-04	09:39:48	-1.83	0	-2	-0.3	-1.1	-2.3	-1.7	-1.2	-1.1	91.4	-0.9	2013-12-04 09:39:48
2013-12-04	09:49:48	-1.37	0	-1.8	-0.6	-0.9	-2.3	-1.6	-1	-1.1	91.6	-0.9	2013-12-04 09:49:48
2013-12-04	09:59:48	-0.8	0	-1.8	-0.4	0	-2	-1.4	-0.7	-0.9	90.7	-0.4	2013-12-04 09:59:48
2013-12-04	10:09:48	-0.59	0	-0.7	0.2	0.3	-1.9	-1.3	-0.7	-0.9	88.9	-0.7	2013-12-04 10:09:48
2013-12-04	10:19:48	0.1	0	-0.3	0.6	0.8	-1.2	-0.7	-0.4	-0.7	85.4	-0.5	2013-12-04 10:19:48
2013-12-04	10:29:48	0.51	0.1	-0.3	0.8	1.4	-1	-0.5	-0.3	-0.7	84.8	0.5	2013-12-04 10:29:48
2013-12-04	10:39:48	1	0.2	-0.5	0.9	1.6	-1	-0.4	-0.2	-0.6	82.7	0.6	2013-12-04 10:39:48
2013-12-04	10:49:48	1.58	0.1	-0.1	1.8	1.8	-0.5	-0.2	-0.1	-0.5	80.3	0.8	2013-12-04 10:49:48
2013-12-04	10:59:48	2.38	0	-0.3	1.7	1.8	-0.1	-0.1	0	-0.4	80.6	0.1	2013-12-04 10:59:48
2013-12-04	11:09:48	3.3	0.1	0.3	2	2.6	0.3	0.1	0.2	-0.3	70.6	1.7	2013-12-04 11:09:48
2013-12-04	11:19:48	3.87	0	1.7	2.5	2.7	0.1	0.4	0.5	-0.3	69.3	0.1	2013-12-04 11:19:48
2013-12-04	11:29:48	3.86	0.3	0.4	2.7	3.5	1.1	0.3	0.4	-0.2	71.1	2.4	2013-12-04 11:29:48
2013-12-04	11:39:48	4.15	0.1	1.6	3.6	3.9	1.3	0.8	0.5	-0.1	70.3	2.8	2013-12-04 11:39:48
2013-12-04	11:49:48	4.78	0.1	1.3	3.8	4.3	2	1.1	0.6	0	66.2	3.4	2013-12-04 11:49:48
2013-12-04	11:59:48	4.99	0.1	2.2	3.8	3.8	2.8	1.1	0.7	0.1	63.6	3.1	2013-12-04 11:59:48
2013-12-04	12:09:48	4.85	0.1	2	3.7	4.5	1.9	1.3	0.6	0	61.4	4	2013-12-04 12:09:48
2013-12-04	12:19:48	4.87	0	2.5	3.6	4.3	2.8	1.1	0.8	0.1	61.8	4	2013-12-04 12:19:48
2013-12-04	12:29:48	5.5	0.2	2	4.1	4.5	1.3	1.2	0.8	0.2	59.1	3.7	2013-12-04 12:29:48
2013-12-04	12:39:48	5.68	0	3.1	4.3	4.1	2.8	1.6	1	0.3	57.7	2.1	2013-12-04 12:39:48
2013-12-04	12:49:48	5.64	0	1.4	3.5	4.3	2	1.5	0.9	0.3	56.9	4.2	2013-12-04 12:49:48
2013-12-04	12:59:48	5.93	0	3.2	4.6	5	3.4	1.2	1	0.4	55.2	2.2	2013-12-04 12:59:48
2013-12-04	13:09:48	5.78	0	3.4	4.8	4.9	3.8	1.5	1.2	0.5	59.1	4.1	2013-12-04 13:09:48
2013-12-04	13:19:48	5.98	0	2.4	4	4.5	2.5	2.3	1.3	0.7	57.9	2.4	2013-12-04 13:19:48
2013-12-04	13:29:48	5.76	0	3.1	4.3	4.7	3.6	1.8	1.1	0.5	59.1	3.1	2013-12-04 13:29:48
2013-12-04	13:39:48	5.69	0.1	2.5	3.9	5.1	1	1.2	0.9	0.4	59.7	3.6	2013-12-04 13:39:48
2013-12-04	13:49:48	5.4	0.3	1.3	3.9	4.8	2.8	0.9	0.7	0.2	62.5	4.2	2013-12-04 13:49:48
2013-12-04	13:59:48	5.63	0	1.7	3.3	4.1	2.2	1.5	0.9	0.3	62.1	3.1	2013-12-04 13:59:48
2013-12-04	14:09:48	5.32	0	1.7	4.2	4.8	2.8	0.6	0.7	0.2	63.4	4.3	2013-12-04 14:09:48
2013-12-04	14:19:48	5.08	0	1.2	2.8	3.8	1.2	0.3	0.6	0.1	64.3	2.9	2013-12-04 14:19:48
2013-12-04	14:29:48	4.9	0	0.4	3.1	4	1	0.2	0.6	0.1	66.4	4.1	2013-12-04 14:29:48
2013-12-04	14:39:48	4.3	0.2	0.6	2.3	3.4	1.3	0.5	0.6	0.1	66.4	4	2013-12-04 14:39:48
2013-12-04	14:49:48	3.59	0.3	0.3	1.9	2.9	1.2	0.2	0.4	0.1	68.7	3.5	2013-12-04 14:49:48
2013-12-04	14:59:48	3.24	0.2	0.1	1.7	2.9	0.6	0.2	0.4	0.1	69.3	3.5	2013-12-04 14:59:48
2013-12-04	15:09:48	2.94	0	0.4	1.5	2.4	1.1	0.1	0.5	0.1	70.8	3.3	2013-12-04 15:09:48
2013-12-04	15:19:48	2.73	0	0.7	2.2	2.4	1.1	-0.6	0.2	-0.1	71.1	3.2	2013-12-04 15:19:48
2013-12-04	15:29:48	2.51	0	0.5	1.4	2	0.3	-0.5	0	-0.1	72.2	2.7	2013-12-04 15:29:48
2013-12-04	15:39:48	2.18	0	-0.8	0.9	1.5	-0.7	-1	-0.1	-0.1	73.5	2.7	2013-12-04 15:39:48
2013-12-04	15:49:48	1.9	0	-1.5	0.7	1.7	-0.3	-1.7	-0.1	-0.1	73.9	2.8	2013-12-04 15:49:48
2013-12-04	15:59:48	1.66	0	-0.5	0.6	1.4	-0.2	-1.2	-0.6	-0.1	75.7	2.4	2013-12-04 15:59:48
2013-12-04	16:09:48	1.46	0	-1	0.7	1.3	-1.1	-1.9	-0.7	-0.1	76.1	2.4	2013-12-04 16:09:48
2013-12-04	16:19:48	1.13	0	-0.8	0.3	1.1	-1	-2	-0.4	-0.1	77.1	2.6	2013-12-04 16:19:48
2013-12-04	16:29:48	0.75	0	-1.9	-0.2	0.6	-1.6	-2.4	-0.8	-0.2	78.6	2.7	2013-12-04 16:29:48
2013-12-04	16:39:48	0.42	0	-1.8	-0.6	0	-1.9	-2.5	-0.7	-0.2	80.1	2.7	2013-12-04 16:39:48
2013-12-04	16:49:48	0.18	0	-1.9	-0.6	0	-1.6	-2.2	-0.7	-0.4	80.4	2.4	2013-12-04 16:49:48
2013-12-04	16:59:48	-0.02	0	-2.2	-0.5	-0.1	-1.7	-2.7	-1.2	-0.4	81.7	2.4	2013-12-04 16:59:48
2013-12-04	17:09:48	-0.2	0	-2.1	-1.1	-0.3	-2.2	-2.2	-0.6	-0.4	82.6	2.4	2013-12-04 17:09:48
2013-12-04	17:19:48	-0.47	0	-1.6	-0.7	-0.5	-1.7	-2.6	-1.2	-0.6	84.4	1.9	2013-12-04 17:19:48
2013-12-04	17:29:48	-0.55	0	-1.7	-1	-0.5	-1.7	-2.3	-1.5	-0.6	85.1	1.7	2013-12-04 17:29:48
2013-12-04	17:39:48	-0.75	0	-2.3	-1.1	-0.9	-2.1	-2.9	-1.4	-0.6	85.6	2	2013-12-04 17:39:48
2013-12-04	17:49:48	-0.89	0	-2.5	-1.1	-0.7	-2	-1.9	-0.8	-0.7	86.7	1	2013-12-04 17:49:48
2013-12-04	17:59:48	-0.93	0	-2.2	-1.4	-1	-2.2	-2.4	-1.4	-0.8	86.6	1.1	2013-12-04 17:59:48
2013-12-04	18:09:48	-1.13	0	-1.8	-1.2	-1.1	-1.7	-2	-1.3	-0.8	87.7	1	2013-12-04 18:09:48
2013-12-04	18:19:48	-1.23	0	-1.9	-1.4	-1.2	-2.3	-2.2	-1.1	-0.9	87.9	1.4	2013-12-04 18:19:48
2013-12-04	18:29:48	-1.15	0.1	-2.3	-1.3	-1.1	-1.9	-2.2	-1.1	-0.9	87.8	1	2013-12-04 18:29:48
2013-12-04	18:39:48	-1.23	0	-2.4	-1.4	-1.2	-1.6	-1.8	-0.9	-0.9	88.1	0.2	2013-12-04 18:39:48
2013-12-04	18:49:48	-1.2	0	-2.8	-1.5	-1.2	-2.3	-2.1	-0.8	-0.9	87.5	0.5	2013-12-04 18:49:48
2013-12-04	18:59:48	-1.36	0	-2.5	-1.7	-1.6	-2.5	-2.3	-1.3	-0.9	87.7	0.2	2013-12-04 18:59:48
2013-12-04	19:09:48	-0.97	0	-1.8	-1.6	-1.3	-1.6	-1.4	-0.9	-0.9	86.9	0.2	2013-12-04 19:09:48
2013-12-04	19:19:48	-1.1	0	-1.6	-1	-0.9	-1.4	-1.5	-1.3	-0.9	87.6	0.8	2013-12-04 19:19:48
2013-12-04	19:29:48	-1.11	0	-2	-1.4	-1.2	-2.3	-2.6	-1.2	-1	86.8	1.4	2013-12-04 19:29:48
2013-12-04	19:39:48	-1.23	0.2	-1.9	-1.5	-1.3	-1.8	-1.8	-1.6	-1	87.4	0.7	2013-12-04 19:39:48
2013-12-04	19:49:48	-1.31	0	-2.3	-1.4	-1.2	-2.1	-2.6	-1.4	-0.9	87.6	1.1	2013-12-04 19:49:48
2013-12-04	19:59:48	-1.37	0.1	-2.7	-1.8	-1.4	-2.6	-2.3	-0.9	-1	87.8	0.4	2013-12-04 19:59:48
2013-12-04	20:09:48	-1.25	0	-2.2	-1	-0.7	-1.6	-1.9	-1	-1	88.2	0.5	2013-12-04 20:09:48
2013-12-04	20:19:48	-1.43	0	-2.5	-1.9	-1.7	-2.2	-2.5	-1.6	-1	87.8	1	2013-12-04 20:19:48
2013-12-04	20:29:48	-1.39	0	-2.8	-1.4	-0.8	-2.4	-3.2	-1.5	-1	88.4	0.7	2013-12-04 20:29:48
2013-12-04	20:39:48	-1.52	0	-3.1	-1.9	-1.7	-2.9	-2.5	-1.1	-1	87.9	0	2013-12-04 20:39:48
2013-12-04	20:49:48	-1.65	0	-3.2	-2.4	-1.8	-2.8	-3.4	-2.2	-1.1	88.5	0.6	2013-12-04 20:49:48
2013-12-04	20:59:48	-1.75	0	-3	-1.9	-1.8	-2.8	-2.7	-1.7	-1.1	88.8	-0.2	2013-12-04 20:59:48
2013-12-04	21:09:48	-1.61	0	-2.7	-1.9	-1.8	-2.5	-2.6	-1.8	-1.1	89	0.4	2013-12-04 21:09:48
2013-12-04	21:19:48	-1.47	0.1	-2.7	-1.8	-1.7	-2.1	-2.3	-1.3	-1.1	88.2	-0.4	2013-12-04 21:19:48
2013-12-04	21:29:48	-1.45	0	-2.9	-1.8	-1.6	-2.7	-3	-1.3	-1.1	87.5	0.8	2013-12-04 21:29:48
2013-12-04	21:39:48	-2.2	0.4	-3.4	-2.9	-2.7	-3.2	-3.5	-2.8	-1.2	89.6	-0.1	2013-12-04 21:39:48
2013-12-04	21:49:48	-2.13	0.1	-3.2	-2.3	-1.9	-3	-2.9	-1.7	-1.2	90.8	-0.6	2013-12-04 21:49:48
2013-12-04	21:59:48	-2.15	0.1	-3.2	-2.3	-2.1	-3	-2.8	-1.3	-1.3	90.2	-0.7	2013-12-04 21:59:48
2013-12-04	22:09:48	-2.19	0	-3.2	-2.4	-2.1	-3	-3.1	-1.5	-1.3	89.7	0.6	2013-12-04 22:09:48
2013-12-04	22:19:48	-2.13	0	-3.6	-2.2	-1.9	-3.5	-3.5	-1.6	-1.2	89.6	0.6	2013-12-04 22:19:48
2013-12-04	22:29:48	-2.15	0	-3.3	-2.2	-1.9	-3.3	-3.9	-1.8	-1.2	89.5	0.7	2013-12-04 22:29:48
2013-12-04	22:39:48	-1.93	0.1	-2.8	-2	-1.7	-2.6	-3.3	-2.1	-1.2	89.2	-0.4	2013-12-04 22:39:48
2013-12-04	22:49:48	-1.95	0.1	-3.2	-2.4	-2.1	-2.9	-3.7	-2.4	-1.2	89.2	0.5	2013-12-04 22:49:48
2013-12-04	22:59:48	-1.79	0	-2.7	-2	-1.5	-2.5	-3.3	-1.8	-1.2	89.5	0.4	2013-12-04 22:59:48
2013-12-04	23:09:48	-1.69	0	-3.5	-2	-1.6	-3.2	-3	-1.5	-1.3	88.7	-0.2	2013-12-04 23:09:48
2013-12-04	23:19:48	-1.92	0	-2.9	-2.1	-1.8	-3.4	-3.8	-1.5	-1.3	89.2	0.6	2013-12-04 23:19:48
2013-12-04	23:29:48	-2.27	0	-3.8	-3.1	-2.6	-3.5	-4.3	-3	-1.3	89.3	0.5	2013-12-04 23:29:48
2013-12-04	23:39:48	-2.6	0	-4.1	-3	-2.8	-3.7	-4.3	-2.4	-1.4	89.8	-0.1	2013-12-04 23:39:48
2013-12-04	23:49:48	-2.79	0	-4.2	-2.6	-2.2	-3.8	-4.6	-2	-1.4	90.3	0.1	2013-12-04 23:49:48
2013-12-04	23:59:48	-2.71	0	-3.6	-3	-2.7	-4.1	-3.9	-2.2	-1.5	91.1	-0.5	2013-12-04 23:59:48
2013-12-05	00:09:48	-2.65	0	-3.7	-2.8	-2.6	-3.8	-4.3	-2.3	-1.5	91.1	-0.4	2013-12-05 00:09:48
2013-12-05	00:19:48	-2.81	0	-3.8	-2.9	-2.6	-3.8	-4.1	-2.1	-1.5	91.1	0	2013-12-05 00:19:48
2013-12-05	00:29:48	-2.92	0	-4.1	-2.8	-2.6	-4.1	-4.8	-2.3	-1.5	91.3	0.1	2013-12-05 00:29:48
2013-12-05	00:39:48	-3.01	0	-4	-3.3	-3.1	-4.4	-4.6	-2.2	-1.5	91.1	0.1	2013-12-05 00:39:48
2013-12-05	00:49:48	-3.19	0	-4.4	-3.2	-2.7	-4.3	-4.6	-2.3	-1.5	91.8	0.3	2013-12-05 00:49:48
2013-12-05	00:59:48	-3.01	0	-4.4	-3.4	-2.8	-4.2	-4.8	-2.7	-1.6	91.9	0.3	2013-12-05 00:59:48
2013-12-05	01:09:48	-3.05	0	-4.8	-3.8	-3.1	-4.3	-4.6	-3.3	-1.5	92.2	0.1	2013-12-05 01:09:48
2013-12-05	01:19:48	-3.09	0	-3.7	-2.9	-2.7	-3.7	-4.5	-2.2	-1.6	92.3	0	2013-12-05 01:19:48
2013-12-05	01:29:48	-3.16	0	-4	-3.1	-2.9	-3.5	-4	-2.1	-1.6	92	-0.1	2013-12-05 01:29:48
2013-12-05	01:39:48	-3.2	0	-4.4	-3.3	-3.2	-3.9	-4.7	-2.7	-1.6	93	-0.1	2013-12-05 01:39:48
2013-12-05	01:49:48	-3.33	0	-4	-3.3	-3.2	-3.9	-4	-2	-1.6	92.6	0.1	2013-12-05 01:49:48
2013-12-05	01:59:48	-3.67	0	-4.8	-4.1	-3.9	-4.5	-5	-3.3	-1.6	92.5	-0.2	2013-12-05 01:59:48
2013-12-05	02:09:48	-3.28	0	-4.3	-3.2	-3.1	-4.2	-3.8	-2.1	-1.7	93.4	-0.3	2013-12-05 02:09:48
2013-12-05	02:19:48	-3.73	0	-4.8	-3.9	-4	-4.3	-4.5	-2.1	-1.7	92.1	-1.7	2013-12-05 02:19:48
2013-12-05	02:29:48	-3.64	0.5	-4.2	-3.4	-3.3	-3.9	-4	-1.8	-1.8	93.6	-1.7	2013-12-05 02:29:48
2013-12-05	02:39:48	-3.55	0	-4.3	-3.8	-3.6	-4	-4.6	-2.9	-1.7	93.1	-0.5	2013-12-05 02:39:48
2013-12-05	02:49:48	-3.49	0	-4.6	-3.9	-3.5	-4.2	-4.5	-2.8	-1.7	93	-0.3	2013-12-05 02:49:48
2013-12-05	02:59:48	-3.89	0	-4.9	-3.8	-3.6	-4.7	-4.8	-2.9	-1.7	92.9	-1.6	2013-12-05 02:59:48
2013-12-05	03:09:48	-3.73	0	-4.2	-3.5	-3.5	-4	-3.8	-2.1	-1.8	93.7	-1.5	2013-12-05 03:09:48
2013-12-05	03:19:48	-4.05	0	-5.1	-4.5	-4.2	-4.5	-4.5	-3.7	-1.7	94.2	-1.4	2013-12-05 03:19:48
2013-12-05	03:29:48	-3.89	0.1	-4.4	-3.8	-3.5	-4.2	-5	-3.3	-1.8	94.2	-0.8	2013-12-05 03:29:48
2013-12-05	03:39:48	-3.75	0.4	-4.4	-4.2	-3.9	-4.1	-4.3	-3.7	-1.8	94.1	-1.7	2013-12-05 03:39:48
2013-12-05	03:49:48	-3.59	0	-4.3	-3.5	-3.2	-3.9	-4.3	-2.5	-1.8	94.3	-1.5	2013-12-05 03:49:48
2013-12-05	03:59:48	-3.61	0	-4.1	-3.3	-3.3	-4	-4.3	-2.5	-1.7	93.7	-0.5	2013-12-05 03:59:48
2013-12-05	04:09:48	-3.58	0	-4.3	-3.7	-3.7	-4.1	-4	-2.8	-1.8	93.5	-1.8	2013-12-05 04:09:48
2013-12-05	04:19:48	-3.67	0	-4.3	-3.4	-3.1	-4.1	-4.1	-2.6	-1.7	93.5	-1.7	2013-12-05 04:19:48
2013-12-05	04:29:48	-3.34	0	-3.8	-3.2	-2.8	-3.7	-4.2	-2.7	-1.6	93.3	-0.7	2013-12-05 04:29:48
2013-12-05	04:39:48	-3.06	0	-4.2	-2.9	-2.7	-3.9	-4.4	-3.1	-1.5	92.6	-0.8	2013-12-05 04:39:48
2013-12-05	04:49:48	-2.71	0	-3.5	-2.3	-2	-3.2	-2.7	-1.8	-1.5	91.8	-1.2	2013-12-05 04:49:48
2013-12-05	04:59:48	-1.25	0.4	-1.2	-0.7	-1	-1.2	-2.5	-1.9	-1.3	85	-0.3	2013-12-05 04:59:48
2013-12-05	05:09:48	-0.75	0	-2	-0.9	0.4	-2.7	-3.2	-2.6	-1.4	81.8	-0.9	2013-12-05 05:09:48
2013-12-05	05:19:48	-0.13	0	-1.9	-0.8	0.1	-2.9	-2.8	-1.6	-1.3	80.4	-0.8	2013-12-05 05:19:48
2013-12-05	05:29:48	0.39	0	-2.3	-0.5	1.1	-2.2	-2.7	-1.9	-1.2	78.8	-0.6	2013-12-05 05:29:48
2013-12-05	05:39:48	1.9	0.2	-1.5	-0.5	0.9	-1.2	-1.8	-1.3	-1.1	71.6	-0.2	2013-12-05 05:39:48
2013-12-05	05:49:48	1.08	0	-1.5	1.2	2	-2.2	-2.5	-1.5	-1.2	77.2	-0.4	2013-12-05 05:49:48
2013-12-05	05:59:48	0.22	0.3	-3.2	-2.2	-1.7	-2.8	-3	-2.5	-1.2	76.5	-0.6	2013-12-05 05:59:48
2013-12-05	06:09:48	1.3	0.6	-0.7	0.2	0.9	-0.8	-1.2	-1.1	-1.1	74.9	-0.1	2013-12-05 06:09:48
2013-12-05	06:19:48	-0.34	0	-2.2	-1.3	-1.1	-1.4	-2.8	-1.5	-1.2	81.3	-0.6	2013-12-05 06:19:48
2013-12-05	06:29:48	0.1	0.2	-2.1	-0.8	-0.1	-1.6	-2.1	-1.3	-1.1	79.7	-0.4	2013-12-05 06:29:48
2013-12-05	06:39:48	-0.41	0	-2.1	-1.6	-1	-1.7	-2	-1.7	-1.1	81.4	-0.6	2013-12-05 06:39:48
2013-12-05	06:49:48	0.97	0	-0.9	0.2	0.6	-0.7	-1	-0.8	-0.9	77.1	-0.3	2013-12-05 06:49:48
2013-12-05	06:59:48	1.08	0	-1.7	0.3	0.2	-1.8	-1.5	-0.9	-0.9	77	-0.3	2013-12-05 06:59:48
2013-12-05	07:09:48	1.56	0	0.2	1.5	2	0	-0.8	-0.5	-0.7	75.1	-0.2	2013-12-05 07:09:48
2013-12-05	07:19:48	1.88	0	0.5	1.4	1.7	0.1	0	0	-0.7	73.7	-0.1	2013-12-05 07:19:48
2013-12-05	07:29:48	1.96	0	0.2	1.2	1.8	-0.3	0.1	-0.1	-0.7	74.1	0.1	2013-12-05 07:29:48
2013-12-05	07:39:48	2.02	0	-0.5	1.1	2.1	-1.1	-0.7	-0.4	-0.6	73.1	-0.1	2013-12-05 07:39:48
2013-12-05	07:49:48	2.8	0	0	1.8	2.7	-0.1	-0.1	0.1	-0.5	70.8	0.2	2013-12-05 07:49:48
2013-12-05	07:59:48	2.6	0	0	1.5	2.7	0.4	0.2	0.1	-0.4	71.6	-0.1	2013-12-05 07:59:48
2013-12-05	08:09:48	3.35	0	0.9	2.4	2.6	1.8	1	0.8	-0.2	67.9	0.7	2013-12-05 08:09:48
2013-12-05	08:19:48	3.48	0	1.3	2.5	3.7	0.8	1.4	0.6	-0.2	69	0.7	2013-12-05 08:19:48
2013-12-05	08:29:48	3.38	0.3	1.7	2.5	3.2	2.1	1.8	0.9	-0.1	69	0.5	2013-12-05 08:29:48
2013-12-05	08:39:48	4.18	0	3.3	4.5	4.9	2.1	2.6	2.2	0	65.4	1.7	2013-12-05 08:39:48
2013-12-05	08:49:48	4.32	0.9	3.5	4.6	4.9	3.3	2.6	2.7	0	65.3	2.1	2013-12-05 08:49:48
2013-12-05	08:59:48	4.74	0.7	3.8	4.8	5.1	3.3	3	3.2	0	63.7	1.9	2013-12-05 08:59:48
2013-12-05	09:09:48	4.64	0.3	2.7	3.9	4.5	3.3	3.1	2.9	0.1	65.4	2	2013-12-05 09:09:48
2013-12-05	09:19:48	4.25	0.1	1.9	3	3.1	1.8	2.9	2	0.3	67.7	1.3	2013-12-05 09:19:48
2013-12-05	09:29:48	3.5	0.3	1.3	2.1	2.5	1.7	1.9	1.4	0.3	69.9	2.2	2013-12-05 09:29:48
2013-12-05	09:39:48	3.45	0	1.2	2.3	2.5	1.4	2.2	1.5	0.5	72.5	2.1	2013-12-05 09:39:48
2013-12-05	09:49:48	3.28	0.6	1.7	2.4	3	2.2	2.1	1.2	0.6	72.1	2.6	2013-12-05 09:49:48
2013-12-05	09:59:48	3.05	0	2	2.5	2.3	2	1.6	1.5	0.8	73.9	1.6	2013-12-05 09:59:48
2013-12-05	10:09:48	2.9	0.1	2.1	2.6	2.8	2.6	1.7	1.5	0.9	73.2	2.6	2013-12-05 10:09:48
2013-12-05	10:19:48	2.76	0.5	1.9	2.2	2.3	2.5	1.7	1.7	1	73.4	1.8	2013-12-05 10:19:48
2013-12-05	10:29:48	2.49	0	1.8	2	2.2	2.3	2.2	1.4	1.1	73.5	1.7	2013-12-05 10:29:48
2013-12-05	10:39:48	2.42	0.8	1.7	1.9	2	2.4	2.2	1.6	1.1	73.8	1.6	2013-12-05 10:39:48
2013-12-05	10:49:48	2.44	0.5	1.8	2.1	2.2	2.5	2	1.4	1	73.8	2.4	2013-12-05 10:49:48
2013-12-05	10:59:48	2.56	0	1.9	2.3	2.5	2.5	2.6	1.6	1	73.5	2	2013-12-05 10:59:48
2013-12-05	11:09:48	2.65	0.2	2.2	2.5	2.5	2.6	2.4	1.6	1.2	72.4	1.8	2013-12-05 11:09:48
2013-12-05	11:19:48	2.86	0.1	2.4	2.7	2.8	3.1	3.3	1.8	1.2	72.4	2.7	2013-12-05 11:19:48
2013-12-05	11:29:48	3.04	0.2	2.5	2.9	2.9	3.1	2.1	2	1.3	70.8	2.4	2013-12-05 11:29:48
2013-12-05	11:39:48	3.17	0	2.3	2.9	2.9	3.1	2.5	1.8	1.3	70.2	2.2	2013-12-05 11:39:48
2013-12-05	11:49:48	3.28	0	2.5	3.1	3.2	3.2	2.3	1.8	1.3	69.3	2.4	2013-12-05 11:49:48
2013-12-05	11:59:48	3.42	0	2.3	3.2	3.4	3.4	2.6	1.5	1.3	69.7	3	2013-12-05 11:59:48
2013-12-05	12:09:48	3.52	0.1	2.5	3.2	3.1	3	1.9	1.6	1.1	68.5	2.6	2013-12-05 12:09:48
2013-12-05	12:19:48	3.6	0.5	1.8	2.8	3.2	2.7	2.1	1.4	0.9	67.4	2.7	2013-12-05 12:19:48
2013-12-05	12:29:48	3.76	0.5	1.6	2.9	3.4	2.2	1.9	1.1	0.8	67.5	3.1	2013-12-05 12:29:48
2013-12-05	12:39:48	3.84	0	2.1	3.1	3.6	2.4	1.4	1.1	0.6	67.9	3.3	2013-12-05 12:39:48
2013-12-05	12:49:48	4.58	0.2	2.8	3.8	4.1	3.5	1.3	1.5	0.7	65.1	3.1	2013-12-05 12:49:48
2013-12-05	12:59:48	5.37	0	2.5	3.9	4.3	2.1	2.1	1.6	0.8	61.9	2.9	2013-12-05 12:59:48
2013-12-05	13:09:48	5.45	0	3.4	4.3	4.4	3.3	1.7	1.6	0.8	60.7	3.9	2013-12-05 13:09:48
2013-12-05	13:19:48	5.88	0.2	2.6	4.2	4.6	2.9	2.3	1.8	0.8	59.3	4.2	2013-12-05 13:19:48
2013-12-05	13:29:48	5.35	0.2	2.6	4.1	4.6	3.6	2.6	1.5	0.8	60.8	4.4	2013-12-05 13:29:48
2013-12-05	13:39:48	5.37	0.3	3.3	3.9	4.7	3.9	1.8	1.9	0.8	60.9	3.9	2013-12-05 13:39:48
2013-12-05	13:49:48	5.42	0	3.4	4.2	4.7	3.6	1.8	1.7	0.8	61.7	4.3	2013-12-05 13:49:48
2013-12-05	13:59:48	5.82	0	2.1	4.1	5	3.4	2.1	1.7	0.7	59.6	3.2	2013-12-05 13:59:48
2013-12-05	14:09:48	5.26	0.3	3.1	4.4	4.5	3.7	1.4	1.6	0.7	60.6	3.6	2013-12-05 14:09:48
2013-12-05	14:19:48	5.1	0.1	2.9	4.2	4.7	1.4	1.3	1.6	0.6	61	3.4	2013-12-05 14:19:48
2013-12-05	14:29:48	4.93	0	2	3.6	4.2	1.2	1.6	1.5	0.5	61.7	3.3	2013-12-05 14:29:48
2013-12-05	14:39:48	4.76	0.2	0.8	3.6	4.3	1.7	1.4	1.4	0.5	62	3.2	2013-12-05 14:39:48
2013-12-05	14:49:48	4.56	0	1.3	3.6	4.4	1	0.2	1.1	0.5	64.5	4.1	2013-12-05 14:49:48
2013-12-05	14:59:48	4.34	0	1.3	3.2	4.1	0.7	-0.1	1	0.4	64.7	3.3	2013-12-05 14:59:48
2013-12-05	15:09:48	4.18	0	1.7	3.7	4.2	1.4	0.8	1	0.3	65.3	4	2013-12-05 15:09:48
2013-12-05	15:19:48	3.48	0.8	1.8	2.7	3.4	1.9	1.6	1	0.4	70.3	3.7	2013-12-05 15:19:48
2013-12-05	15:29:48	2.96	0.1	0.7	2.1	2.8	1	1.1	0.9	0.3	74.1	3.3	2013-12-05 15:29:48
2013-12-05	15:39:48	2.58	0	0	1.5	2.1	0.5	0.1	0.8	0.2	75.3	3	2013-12-05 15:39:48
2013-12-05	15:49:48	2.28	0	-0.3	1.1	2	-0.3	-1.6	0.2	0.1	75.9	3.3	2013-12-05 15:49:48
2013-12-05	15:59:48	2.02	0.1	-0.9	0.6	1.7	0	-0.2	0.6	-0.1	77.2	2.8	2013-12-05 15:59:48
2013-12-05	16:09:48	1.64	0	-0.5	0.5	1.1	-1.1	-1.7	-0.3	-0.1	77.5	3.1	2013-12-05 16:09:48
2013-12-05	16:19:48	1.38	0	-1.2	0.3	0.8	-1.4	-1.6	-0.6	-0.2	78	3	2013-12-05 16:19:48
2013-12-05	16:29:48	1.08	0	-1.2	0.1	0.8	-1.4	-1.9	-0.6	0	79.9	3	2013-12-05 16:29:48
2013-12-05	16:39:48	0.62	0	-1.9	-0.5	0	-1.7	-2.6	-1	0	81.5	3	2013-12-05 16:39:48
2013-12-05	16:49:48	0.34	0	-1.3	-0.1	0	-1.6	-2.5	-0.7	0	82.2	3	2013-12-05 16:49:48
2013-12-05	16:59:48	0	0	-2.3	-0.5	-0.4	-1.9	-2.8	-1	-0.1	83	2.8	2013-12-05 16:59:48
2013-12-05	17:09:48	-0.25	0	-1.5	-0.9	-0.5	-1.8	-2.3	-0.8	-0.1	84.2	2.9	2013-12-05 17:09:48
2013-12-05	17:19:48	-0.49	0	-2.1	-1.3	-0.9	-1.9	-2.4	-1.2	-0.1	84.7	2.9	2013-12-05 17:19:48
2013-12-05	17:29:48	-0.71	0	-2.5	-1.3	-0.9	-2.1	-2.7	-1.2	-0.1	84.8	2.9	2013-12-05 17:29:48
2013-12-05	17:39:48	-0.79	0	-2	-1.2	-0.9	-1.8	-2.3	-1.1	-0.1	86.2	2.8	2013-12-05 17:39:48
2013-12-05	17:49:48	-1.01	0	-2.8	-1.5	-1.2	-2.1	-2.9	-0.9	-0.2	86.5	2.2	2013-12-05 17:49:48
2013-12-05	17:59:48	-1.09	0	-2	-1.3	-1	-2	-2.8	-1	-0.3	87.6	2.1	2013-12-05 17:59:48
2013-12-05	18:09:48	-1.29	0	-2.6	-1.7	-1.4	-2.5	-3.5	-1.3	-0.3	87.6	2.7	2013-12-05 18:09:48
2013-12-05	18:19:48	-1.41	0	-2.7	-1.9	-1.6	-2.3	-2.8	-1.3	-0.4	88	2.6	2013-12-05 18:19:48
2013-12-05	18:29:48	-1.74	0	-2.6	-1.8	-1.6	-2.3	-3.2	-1.3	-0.4	88.4	2.5	2013-12-05 18:29:48
2013-12-05	18:39:48	-1.52	0	-2.6	-1.8	-1.4	-2.3	-2.8	-2	-0.5	89.8	1.5	2013-12-05 18:39:48
2013-12-05	18:49:48	-1.72	0	-3.1	-1.9	-1.8	-2.5	-2.9	-0.9	-0.4	89.6	0.6	2013-12-05 18:49:48
2013-12-05	18:59:48	-1.93	0	-2.9	-1.9	-1.7	-2.6	-3.1	-1.2	-0.4	89	2.4	2013-12-05 18:59:48
2013-12-05	19:09:48	-2.03	0	-3	-1.7	-1.5	-2.5	-3	-1	-0.4	90.4	2.3	2013-12-05 19:09:48
2013-12-05	19:19:48	-2.03	0	-3.1	-1.9	-1.7	-2.7	-2.7	-1	-0.5	90.5	1.4	2013-12-05 19:19:48
2013-12-05	19:29:48	-1.83	0	-2.4	-1.9	-1.8	-2.1	-2.4	-1.5	-0.5	91.5	2.2	2013-12-05 19:29:48
2013-12-05	19:39:48	-1.86	0	-2.6	-2.2	-2	-2.3	-2.5	-1.7	-0.4	91.2	1.9	2013-12-05 19:39:48
2013-12-05	19:49:48	-1.93	0	-2.5	-1.9	-1.7	-2.1	-1.8	-1	-0.4	91.2	1	2013-12-05 19:49:48
2013-12-05	19:59:48	-2.13	0	-2.9	-2.1	-1.8	-2.4	-2.8	-1.1	-0.5	90.4	1.8	2013-12-05 19:59:48
2013-12-05	20:09:48	-2.11	0	-2.9	-2	-2.2	-2.5	-2.6	-0.9	-0.4	91.4	0.5	2013-12-05 20:09:48
2013-12-05	20:19:48	-1.97	0	-2.6	-2.1	-2	-2.4	-2.8	-1.6	-0.5	91.6	1.9	2013-12-05 20:19:48
2013-12-05	20:29:48	-1.92	0.1	-2.7	-1.8	-1.6	-2.2	-2.3	-0.9	-0.5	91.6	0.1	2013-12-05 20:29:48
2013-12-05	20:39:48	-2.04	0	-2.9	-2.1	-1.9	-2.7	-2.9	-1.3	-0.5	91.3	1.6	2013-12-05 20:39:48
2013-12-05	20:49:48	-2.04	0	-2.8	-2.2	-1.9	-2.7	-3.1	-1.7	-0.5	91.4	1.6	2013-12-05 20:49:48
2013-12-05	20:59:48	-2.05	0	-2.9	-2.4	-2.2	-2.6	-3	-1.6	-0.6	91.8	1.5	2013-12-05 20:59:48
2013-12-05	21:09:48	-2.19	0	-3.6	-2.2	-1.9	-2.9	-3.1	-1.1	-0.6	91.5	0.3	2013-12-05 21:09:48
2013-12-05	21:19:48	-2.2	0.1	-3.5	-2.7	-2.4	-3	-3.3	-2.7	-0.7	92.1	0.3	2013-12-05 21:19:48
2013-12-05	21:29:48	-2.07	0	-3	-2.5	-2.2	-3.3	-3.5	-1.8	-0.8	92.1	1.5	2013-12-05 21:29:48
2013-12-05	21:39:48	-2.33	0	-4	-2.6	-2.6	-3.4	-3.5	-1.2	-0.8	91.8	-0.4	2013-12-05 21:39:48
2013-12-05	21:49:48	-2.5	0	-3.5	-2.7	-2.4	-3.6	-3.8	-1.7	-0.8	92.5	0.4	2013-12-05 21:49:48
2013-12-05	21:59:48	-2.37	0	-2.9	-2.3	-2.2	-2.8	-3.3	-2	-0.9	93	1	2013-12-05 21:59:48
2013-12-05	22:09:48	-2.52	0	-3.6	-2.7	-2.1	-3.3	-3.7	-1.4	-0.9	92.5	-0.2	2013-12-05 22:09:48
2013-12-05	22:19:48	-2.62	0	-3.8	-2.9	-2.4	-3.6	-4.1	-2.8	-0.9	92.4	1.2	2013-12-05 22:19:48
2013-12-05	22:29:48	-2.61	0	-4	-2.8	-2.6	-3.7	-4.4	-2.4	-0.9	92.9	1.2	2013-12-05 22:29:48
2013-12-05	22:39:48	-2.74	0	-4	-3.3	-2.9	-3.9	-4.4	-2.8	-1	92.8	1.1	2013-12-05 22:39:48
2013-12-05	22:49:48	-3.01	0	-4.4	-2.9	-2.6	-4.4	-4.6	-2.1	-1	92.3	1	2013-12-05 22:49:48
2013-12-05	22:59:48	-3.09	0	-3.8	-2.9	-2.9	-3.6	-4.3	-2.1	-1.1	92.8	1	2013-12-05 22:59:48
2013-12-05	23:09:48	-3.07	0	-4.1	-2.9	-2.7	-3.2	-3.8	-1.7	-1.1	94.1	0	2013-12-05 23:09:48
2013-12-05	23:19:48	-3.16	0	-4.2	-2.8	-2.7	-4	-4.3	-1.8	-1.1	93.7	0.3	2013-12-05 23:19:48
2013-12-05	23:29:48	-3.21	0	-4.1	-3	-2.5	-3.9	-4.3	-1.8	-1.1	93.3	0.4	2013-12-05 23:29:48
2013-12-05	23:39:48	-3.1	0	-3.4	-2.6	-2.4	-3.9	-3.9	-2.1	-1.1	94.4	0.9	2013-12-05 23:39:48
2013-12-05	23:49:48	-3.1	0	-4	-2.6	-2.5	-3.3	-4.3	-2	-1.2	94.1	0.7	2013-12-05 23:49:48
2013-12-05	23:59:48	-3.27	0	-4.4	-3.1	-2.9	-4.2	-4	-1.9	-1.2	93.4	0.8	2013-12-05 23:59:48
2013-12-06	00:09:48	-3.34	0	-4.5	-3.2	-3.1	-4.4	-4.4	-1.9	-1.2	93.5	-0.6	2013-12-06 00:09:48
2013-12-06	00:19:48	-3.25	0	-4.2	-3.5	-3.3	-4.1	-4.5	-2.7	-1.3	93.8	0.5	2013-12-06 00:19:48
2013-12-06	00:29:48	-3.31	0.2	-4.2	-3	-2.8	-3.7	-3.6	-2.1	-1.3	93.8	0.2	2013-12-06 00:29:48
2013-12-06	00:39:48	-3.18	0	-3.6	-3.6	-3.3	-3.4	-3.5	-2.9	-1.1	94.1	-0.9	2013-12-06 00:39:48
2013-12-06	00:49:48	-3.21	0	-3.7	-3.2	-3.1	-3.3	-3.6	-2.2	-1	93.5	0.6	2013-12-06 00:49:48
2013-12-06	00:59:48	-3.01	0	-3.4	-2.5	-2.7	-3.2	-3.2	-1.5	-1	93.5	-0.6	2013-12-06 00:59:48
2013-12-06	01:09:48	-2.7	0	-3.1	-2.6	-2.3	-2.8	-3	-1.8	-0.9	92.7	0.2	2013-12-06 01:09:48
2013-12-06	01:19:48	-2.8	0	-3.4	-2.5	-2.2	-3.2	-3.1	-1.7	-1	93	0.2	2013-12-06 01:19:48
2013-12-06	01:29:48	-2.77	0.1	-3.5	-2.8	-2.9	-3.3	-3.3	-1.4	-1.1	92.6	-0.9	2013-12-06 01:29:48
2013-12-06	01:39:48	-2.63	0.1	-3.3	-2.5	-2.3	-3	-2.8	-1.4	-1.2	92.4	-1.1	2013-12-06 01:39:48
2013-12-06	01:49:48	-2.55	0	-3.2	-2.6	-2.4	-2.8	-2.8	-1.6	-1.1	91.8	-0.2	2013-12-06 01:49:48
2013-12-06	01:59:48	-1.71	0.1	-2.1	-1.5	-1.2	-1.9	-2	-1.5	-1.1	89.2	-0.6	2013-12-06 01:59:48
2013-12-06	02:09:48	-1.57	0	-2.7	-1.7	-1.5	-2.6	-2.4	-1.6	-1.1	88.8	-0.6	2013-12-06 02:09:48
2013-12-06	02:19:48	-1.4	0.1	-2.3	-1.8	-1.8	-2.1	-2.6	-1.8	-1.1	87.7	-0.4	2013-12-06 02:19:48
2013-12-06	02:29:48	-1.29	0.6	-2.1	-1.5	-1.4	-1.8	-2.2	-1.2	-1	88.2	-0.5	2013-12-06 02:29:48
2013-12-06	02:39:48	-1.64	0.4	-2.6	-2	-2	-2.2	-2.4	-1.2	-1	89.5	-1.1	2013-12-06 02:39:48
2013-12-06	02:49:48	-1.57	0	-2.3	-1.7	-1.6	-2.1	-2	-1.2	-1	89.3	-0.5	2013-12-06 02:49:48
2013-12-06	02:59:48	-1.37	0.7	-2.5	-1.8	-1.3	-2.3	-2	-1	-0.9	88.6	-0.6	2013-12-06 02:59:48
2013-12-06	03:09:48	-1.13	0.1	-2.1	-1.4	-1.2	-1.8	-1.9	-0.9	-0.8	87.8	-0.5	2013-12-06 03:09:48
2013-12-06	03:19:48	-0.73	0	-1	-0.3	-0.1	-1.1	-1.7	-1.4	-0.8	86	-0.1	2013-12-06 03:19:48
2013-12-06	03:29:48	-0.51	0.5	-2.2	-1	-0.2	-1.4	-2.1	-0.9	-0.9	84.5	-0.1	2013-12-06 03:29:48
2013-12-06	03:39:48	-0.28	0	-1.3	-0.4	0	-1.3	-1.3	-0.9	-0.8	83.6	0.1	2013-12-06 03:39:48
2013-12-06	03:49:48	0	0.1	-2	-0.6	0.3	-1.9	-1.6	-0.8	-0.7	82.8	0.1	2013-12-06 03:49:48
2013-12-06	03:59:48	0.4	0.5	-1.8	-0.4	0	-1.2	-0.8	-0.6	-0.7	80.4	0.6	2013-12-06 03:59:48
2013-12-06	04:09:48	-0.08	0	-1.9	-1	-0.7	-1.3	-1.6	-0.8	-0.8	82.6	0	2013-12-06 04:09:48
2013-12-06	04:19:48	0.5	0.3	-1.3	-0.1	0.6	-0.8	-1.3	-0.7	-0.9	79.9	0.3	2013-12-06 04:19:48
2013-12-06	04:29:48	0.98	1.1	-0.9	0.8	1.5	0.5	-0.2	-0.6	-0.8	78.1	0.8	2013-12-06 04:29:48
2013-12-06	04:39:48	2.66	0	0.3	1.9	2.4	0.6	0.5	-0.1	-0.6	70.5	1.7	2013-12-06 04:39:48
2013-12-06	04:49:48	1.25	0	0	0.9	1.3	0	-1	-0.6	-0.8	76.5	0.4	2013-12-06 04:49:48
2013-12-06	04:59:48	1.48	0	-1.2	0.7	1.6	-0.8	-1.4	-0.7	-0.8	75.4	1	2013-12-06 04:59:48
2013-12-06	05:09:48	1.33	0	-1.2	0.8	1.5	-0.7	-1.9	-1	-0.8	76.8	0.4	2013-12-06 05:09:48
2013-12-06	05:19:48	2.18	0	-0.7	1.5	2.7	0.1	-1.1	-0.6	-0.7	73.1	0.9	2013-12-06 05:19:48
2013-12-06	05:29:48	1.6	0.4	0.4	1.3	2.3	0.4	-1	-0.5	-0.7	75.5	0.6	2013-12-06 05:29:48
2013-12-06	05:39:48	1.72	0	-0.8	0.2	0.7	-0.9	-1.2	-0.5	-0.7	74.9	0.7	2013-12-06 05:39:48
2013-12-06	05:49:48	1.6	0	-1.2	0.3	1.7	-1	-1.8	-0.5	-0.6	75.8	0.9	2013-12-06 05:49:48
2013-12-06	05:59:48	1.32	0	-1.8	-0.4	0.4	-1.1	-0.7	-0.4	-0.6	76.3	0.7	2013-12-06 05:59:48
2013-12-06	06:09:48	1.21	0	-1.2	0.4	1.8	-0.4	-0.7	-0.4	-0.6	77.6	1.4	2013-12-06 06:09:48
2013-12-06	06:19:48	1.37	0.2	-0.7	0.4	0.9	-0.6	-0.4	-0.4	-0.6	77.1	0.6	2013-12-06 06:19:48
2013-12-06	06:29:48	1.17	0	-1.8	-0.2	0.4	-1.9	-1.7	-0.6	-0.7	77.7	0.6	2013-12-06 06:29:48
2013-12-06	06:39:48	3.2	0	1.6	2.8	3.2	0.9	0.9	0.8	-0.4	69.2	1.3	2013-12-06 06:39:48
2013-12-06	06:49:48	3.69	1.3	3.3	4.1	4.3	1.7	1.1	0.5	-0.2	65.1	1.7	2013-12-06 06:49:48
2013-12-06	06:59:48	3.63	0	0.7	2.6	2.9	0.7	0.3	0.4	-0.4	63.7	1	2013-12-06 06:59:48
2013-12-06	07:09:48	3.65	0.2	2.5	3.5	3.8	1	0.5	0.6	-0.4	62	1.3	2013-12-06 07:09:48
2013-12-06	07:19:48	3.35	0.5	2.4	3.2	3.8	1.6	0.7	0.3	-0.5	62.6	1.7	2013-12-06 07:19:48
2013-12-06	07:29:48	3.36	0.1	1.1	2.6	3	0.4	-0.5	0.3	-0.5	61.8	0.9	2013-12-06 07:29:48
2013-12-06	07:39:48	3.02	0	-0.4	1.1	2.7	-0.2	-0.7	0.1	-0.5	63	1.9	2013-12-06 07:39:48
2013-12-06	07:49:48	3.38	1.6	2.4	3.7	3.8	1.4	1.2	0.6	-0.3	62.1	1.4	2013-12-06 07:49:48
2013-12-06	07:59:48	3.16	0.3	1.3	2.3	2.7	0.8	1	0.6	-0.4	61.2	1.3	2013-12-06 07:59:48
2013-12-06	08:09:48	3.2	0.1	1.4	2.7	3.3	1.1	1.3	0.4	-0.3	59.6	2.1	2013-12-06 08:09:48
2013-12-06	08:19:48	3.09	0	-0.2	1.4	2.9	-0.5	0.1	0.4	-0.3	61.6	1.2	2013-12-06 08:19:48
2013-12-06	08:29:48	3.46	0.1	2.3	3.6	3.9	2.2	1.7	1	-0.2	57.6	1.9	2013-12-06 08:29:48
2013-12-06	08:39:48	3.46	3.7	2.3	3.3	3.4	2.1	1.4	1.3	-0.2	56.5	2	2013-12-06 08:39:48
2013-12-06	08:49:48	3.48	2	2.4	3.1	3.5	2.8	2.3	1.6	-0.2	54.1	2.2	2013-12-06 08:49:48
2013-12-06	08:59:48	3.16	0.2	1.4	2.4	3	1.4	0.9	0.9	-0.2	55.3	1.7	2013-12-06 08:59:48
2013-12-06	09:09:48	3	0	-0.2	1.6	2.6	0.6	0.9	0.9	-0.3	55.8	2.3	2013-12-06 09:09:48
2013-12-06	09:19:48	3.1	0.2	1.7	2.5	2.9	1.5	1.3	1.1	-0.2	53.4	1.9	2013-12-06 09:19:48
2013-12-06	09:29:48	3.23	2.4	2.2	3	3.3	2.6	1.9	1.6	-0.1	52.2	2.1	2013-12-06 09:29:48
2013-12-06	09:39:48	3.14	0	1.1	2.3	2.8	1.1	1.4	1.3	-0.2	53.3	2	2013-12-06 09:39:48
2013-12-06	09:49:48	3.48	1.3	2.1	3.2	3.6	3.1	1.8	2	-0.1	50.8	2.4	2013-12-06 09:49:48
2013-12-06	09:59:48	3.36	0.5	2.5	3.2	3.4	2.6	2.2	2.1	-0.1	52.1	2.4	2013-12-06 09:59:48
2013-12-06	10:09:48	3.56	0.2	2.5	3.3	3.5	2.5	2.3	1.8	0	51.9	2.5	2013-12-06 10:09:48
2013-12-06	10:19:48	3.65	1.6	2.4	3.2	3.5	2.9	2.5	2.1	0.1	51.4	2.3	2013-12-06 10:19:48
2013-12-06	10:29:48	3.88	2	2.7	3.4	3.8	2.7	3.1	2.7	0.1	50.5	2.7	2013-12-06 10:29:48
2013-12-06	10:39:48	4.26	1.2	3.4	4	4.2	3.6	3.5	3	0.2	51.3	3.2	2013-12-06 10:39:48
2013-12-06	10:49:48	4.12	0.7	3.1	3.8	4.2	3.1	3	3.1	0.1	51.2	2.9	2013-12-06 10:49:48
2013-12-06	10:59:48	4.5	4.7	3.4	4.2	4.4	3.3	3.4	3	0.2	47.4	3.3	2013-12-06 10:59:48
2013-12-06	11:09:48	4.66	3.7	3.5	4.1	4.3	3.2	3.6	3.7	0.3	47.4	3.3	2013-12-06 11:09:48
2013-12-06	11:19:48	4.98	3.5	3.8	4.7	5.1	4.1	3.9	3.8	0.4	43	4	2013-12-06 11:19:48
2013-12-06	11:29:48	5.35	3.1	4.3	5	5.3	4.6	4.2	4.1	0.6	39.9	4.6	2013-12-06 11:29:48
2013-12-06	11:39:48	5.32	2.1	4.1	4.7	5	4.2	4.2	3.8	0.6	40	4.6	2013-12-06 11:39:48
2013-12-06	11:49:48	5.54	2.4	4.2	4.8	5.3	4.2	4.2	3.8	0.6	41.9	4.5	2013-12-06 11:49:48
2013-12-06	11:59:48	5.09	11.4	3.9	4.4	4.6	3.8	4.1	3.8	0.7	40.6	4.4	2013-12-06 11:59:48
2013-12-06	12:09:48	5.2	5	4.1	4.7	4.8	4.4	3.8	3.8	0.8	41.3	4.2	2013-12-06 12:09:48
2013-12-06	12:19:48	5.64	2.7	4.2	5.1	5.3	4.4	4	3.9	0.8	39.9	4.5	2013-12-06 12:19:48
2013-12-06	12:29:48	5.71	4.2	4.5	5.2	5.4	4.9	4.6	4.8	1	38.6	5.2	2013-12-06 12:29:48
2013-12-06	12:39:48	6.04	0.3	4.4	5.6	6	4.7	3.9	4	0.9	37.4	5.2	2013-12-06 12:39:48
2013-12-06	12:49:48	5.64	8.5	4.7	5.3	5.5	5.2	4.7	4.7	1.2	37.8	4.9	2013-12-06 12:49:48
2013-12-06	12:59:48	5.76	1.9	4.4	5.3	5.5	5.1	4.5	4.6	1.1	39	5.2	2013-12-06 12:59:48
2013-12-06	13:09:48	5.72	0.8	4.4	4.9	5.3	4.4	4.3	4.5	1.2	41.3	5.3	2013-12-06 13:09:48
2013-12-06	13:19:48	5.04	2.7	3.9	4.5	4.7	4.4	4	4.2	1.3	45.6	4.8	2013-12-06 13:19:48
2013-12-06	13:29:48	4.46	6.4	3	3.6	3.8	3.6	3.4	3.5	1.2	51.3	4.7	2013-12-06 13:29:48
2013-12-06	13:39:48	4.09	0.8	3	3.5	3.7	3.3	3	3.3	1.1	55	4.3	2013-12-06 13:39:48
2013-12-06	13:49:48	3.59	3.6	2.7	3.1	3.3	3.1	2.7	2.9	0.9	57.4	4	2013-12-06 13:49:48
2013-12-06	13:59:48	3.37	2.4	2.3	2.8	3.1	2.8	2.4	2.6	0.8	58.5	3.8	2013-12-06 13:59:48
2013-12-06	14:09:48	3	2.1	1.8	2.5	2.7	2.5	2.2	2.4	0.7	59.9	3.7	2013-12-06 14:09:48
2013-12-06	14:19:48	3.11	2.8	2.1	2.8	3.1	2.4	2.3	2.5	0.7	57.6	3.7	2013-12-06 14:19:48
2013-12-06	14:29:48	3.23	2	2.5	3.1	3.2	2.8	2.4	2.7	0.7	56.7	3.6	2013-12-06 14:29:48
2013-12-06	14:39:48	3.08	4	2.3	2.9	3.1	2.8	2.3	2.5	0.7	57.7	3.4	2013-12-06 14:39:48
2013-12-06	14:49:48	3.02	3.1	2.2	2.7	3	2.3	2	2.2	0.5	58.1	3.5	2013-12-06 14:49:48
2013-12-06	14:59:48	2.98	1.3	2	2.5	2.8	2.4	1.9	2.2	0.6	57	3.5	2013-12-06 14:59:48
2013-12-06	15:09:48	3	1.1	1.7	2.5	2.9	2.3	1.8	2.1	0.5	55.9	3.6	2013-12-06 15:09:48
2013-12-06	15:19:48	3.38	1.3	2.8	3.4	3.5	3.1	2.5	2.9	0.7	51.4	3.5	2013-12-06 15:19:48
2013-12-06	15:29:48	3.2	3.3	2.2	2.9	3.1	2.8	2.5	2.7	0.6	53.1	3.5	2013-12-06 15:29:48
2013-12-06	15:39:48	2.72	3.2	1.6	2.2	2.5	2.1	1.8	2.1	0.6	58.2	3.1	2013-12-06 15:39:48
2013-12-06	15:49:48	2.05	2	1.1	1.6	1.8	1.5	1.4	1.6	0.5	66.8	2.8	2013-12-06 15:49:48
2013-12-06	15:59:48	1.34	1.6	0.6	1	1.3	1	0.7	1.1	0.3	75.3	2	2013-12-06 15:59:48
2013-12-06	16:09:48	1.53	3.7	0.8	1.2	1.5	1	0.9	1.2	0.1	70.7	2.2	2013-12-06 16:09:48
2013-12-06	16:19:48	1.34	2.8	0.7	1.1	1.3	1	0.6	1	0.1	71.5	2.1	2013-12-06 16:19:48
2013-12-06	16:29:48	1.28	3.8	0.4	1	1.3	0.9	0.3	0.9	0	71.2	1.8	2013-12-06 16:29:48
2013-12-06	16:39:48	1.38	5.3	0.6	1	1.2	1	0.6	1.1	0.1	70.1	1.8	2013-12-06 16:39:48
2013-12-06	16:49:48	1.39	1.6	0.9	1.2	1.6	1.1	0.8	1.1	0.1	70.9	1.9	2013-12-06 16:49:48
2013-12-06	16:59:48	1.42	5.9	0.9	1.3	1.7	1.2	1	1.2	0.3	72.2	1.8	2013-12-06 16:59:48
2013-12-06	17:09:48	1.08	1.2	0.4	0.7	0.9	0.7	0.5	0.7	0.3	78.6	1.7	2013-12-06 17:09:48
2013-12-06	17:19:48	0.74	1.2	0	0.4	0.6	0.4	0.1	0.1	0.1	81.3	1.5	2013-12-06 17:19:48
2013-12-06	17:29:48	0.2	3.2	-0.4	0	0	0	-0.3	-0.2	0	86.5	1.2	2013-12-06 17:29:48
2013-12-06	17:39:48	0.3	3	-0.1	0.3	0.4	0.3	-0.4	-0.4	-0.2	83.9	1.1	2013-12-06 17:39:48
2013-12-06	17:49:48	0.28	2	-0.6	-0.1	0.2	-0.2	-0.9	-0.5	-0.3	81.1	0.8	2013-12-06 17:49:48
2013-12-06	17:59:48	0.99	7	0.4	0.9	1.3	0.8	-0.1	0.2	-0.3	71.1	1.3	2013-12-06 17:59:48
2013-12-06	18:09:48	0.98	1.9	0.4	1	1.1	0.7	-0.3	0.3	-0.3	69.3	1.4	2013-12-06 18:09:48
2013-12-06	18:19:48	1.08	1.1	0.1	0.5	1	0.1	-0.3	0.4	-0.4	67.7	1.4	2013-12-06 18:19:48
2013-12-06	18:29:48	0.96	4.2	-0.1	0.3	0.9	0.4	-0.3	0.4	-0.5	68.8	1.3	2013-12-06 18:29:48
2013-12-06	18:39:48	0.84	2.8	0	0.5	0.8	0.5	-0.2	0.3	-0.3	71.1	1.3	2013-12-06 18:39:48
2013-12-06	18:49:48	0.86	1.8	0.2	0.7	0.8	0.6	0	0.4	-0.3	71.6	1.2	2013-12-06 18:49:48
2013-12-06	18:59:48	0.64	0.9	-0.1	0.2	0.5	0.3	0	0.3	-0.2	75.9	1.3	2013-12-06 18:59:48
2013-12-06	19:09:48	-0.21	2.2	-0.9	-0.6	-0.4	-0.6	-1	-0.6	-0.1	86.1	0.7	2013-12-06 19:09:48
2013-12-06	19:19:48	0.49	3.3	-0.3	0.1	0.6	0.1	-0.8	-0.5	-0.5	75.6	1.2	2013-12-06 19:19:48
2013-12-06	19:29:48	0.73	2.7	0.1	0.6	0.7	0.4	-0.8	-0.2	-0.3	71.7	1.3	2013-12-06 19:29:48
2013-12-06	19:39:48	0.89	5	0.5	0.9	1.1	0.8	-0.6	0.1	-0.5	69	1	2013-12-06 19:39:48
2013-12-06	19:49:48	1.18	1	0.4	0.9	1.2	0.9	-0.6	0.1	-0.6	63	1.2	2013-12-06 19:49:48
2013-12-06	19:59:48	1.36	4.6	0.4	1	1.4	0.8	0.2	0.6	-0.5	60.5	1.5	2013-12-06 19:59:48
2013-12-06	20:09:48	1.38	1.1	0.6	1	1.3	1.3	0.5	0.8	-0.3	61.3	1.4	2013-12-06 20:09:48
2013-12-06	20:19:48	0.59	2.4	-0.4	0	0.2	0	-0.4	-0.4	-0.3	74.2	1.2	2013-12-06 20:19:48
2013-12-06	20:29:48	-0.19	1.1	-1	-0.6	-0.4	-0.6	-1.2	-0.9	-0.4	81.3	0.9	2013-12-06 20:29:48
2013-12-06	20:39:48	0.02	1	-0.6	-0.1	0.2	-0.2	-1.1	-0.8	-0.4	77.4	0.7	2013-12-06 20:39:48
2013-12-06	20:49:48	0.56	1.2	-0.2	0.3	0.6	0.5	-0.6	-0.4	-0.3	71.7	1.2	2013-12-06 20:49:48
2013-12-06	20:59:48	0.03	2.7	-0.9	-0.4	-0.1	-0.2	-0.8	-0.7	-0.4	79.7	0.9	2013-12-06 20:59:48
2013-12-06	21:09:48	-0.35	1.1	-1.2	-0.8	-0.6	-0.6	-1.6	-1	-0.2	81.9	0.7	2013-12-06 21:09:48
2013-12-06	21:19:48	0.52	2	-0.2	0.4	0.6	0.4	-1	-0.8	-0.1	68.1	0.9	2013-12-06 21:19:48
2013-12-06	21:29:48	0.59	1.5	-0.3	0.2	0.4	0.2	-1	-0.6	-0.2	68.9	1	2013-12-06 21:29:48
2013-12-06	21:39:48	0.58	0.4	-0.1	0.3	0.5	0.5	-0.7	-0.4	0	70.2	1.1	2013-12-06 21:39:48
2013-12-06	21:49:48	0.34	3.6	-0.6	-0.1	0.4	-0.1	-1	-0.8	-0.2	71.8	0.8	2013-12-06 21:49:48
2013-12-06	21:59:48	0.36	1.5	-0.4	0	0.2	-0.1	-1.3	-0.7	-0.2	71	0.9	2013-12-06 21:59:48
2013-12-06	22:09:48	0.06	1.7	-0.7	-0.3	-0.1	-0.2	-0.9	-0.6	-0.2	75.5	0.7	2013-12-06 22:09:48
2013-12-06	22:19:48	0.02	0.7	-0.8	-0.3	-0.1	-0.1	-0.9	-0.7	-0.2	75.3	0.7	2013-12-06 22:19:48
2013-12-06	22:29:48	0.33	1	-0.3	0.2	0.4	0.2	-0.6	-0.4	-0.1	70.6	1	2013-12-06 22:29:48
2013-12-06	22:39:48	0.16	1.2	-0.5	0	-0.1	0.1	-0.8	-0.6	-0.1	73.5	0.9	2013-12-06 22:39:48
2013-12-06	22:49:48	-0.21	1.2	-0.8	-0.4	-0.2	-0.3	-1	-0.9	0	79	0.7	2013-12-06 22:49:48
2013-12-06	22:59:48	-0.27	1.3	-0.8	-0.4	-0.2	-0.2	-1	-0.9	-0.1	78.4	0.7	2013-12-06 22:59:48
2013-12-06	23:09:48	-0.09	0.8	-0.6	-0.1	0.1	0	-1	-0.8	0	74.8	0.7	2013-12-06 23:09:48
2013-12-06	23:19:48	0.2	0.9	-0.4	0.1	0.2	0.2	-1	-0.7	-0.1	70.5	0.8	2013-12-06 23:19:48
2013-12-06	23:29:48	0.02	0.7	-0.6	-0.1	0	-0.1	-0.8	-0.7	-0.1	73.5	0.6	2013-12-06 23:29:48
2013-12-06	23:39:48	-0.37	0.3	-1.1	-0.8	-0.6	-0.6	-1	-0.7	-0.2	78.4	0.6	2013-12-06 23:39:48
2013-12-06	23:49:48	-0.51	0.5	-1.2	-0.7	-0.6	-0.6	-1.1	-0.8	-0.2	79.6	0.5	2013-12-06 23:49:48
2013-12-06	23:59:48	-0.5	1.1	-1.1	-0.7	-0.6	-0.6	-1.2	-1.1	-0.2	79.5	0.3	2013-12-06 23:59:48
2013-12-07	00:09:48	-0.44	0.3	-1	-0.6	-0.5	-0.5	-1.1	-1.1	-0.1	78.8	0.4	2013-12-07 00:09:48
2013-12-07	00:19:48	-0.34	0.3	-0.9	-0.5	-0.3	-0.3	-1.1	-1	-0.1	76.5	0.4	2013-12-07 00:19:48
2013-12-07	00:29:48	-0.31	0	-1.1	-0.6	-0.4	-0.7	-1.2	-0.9	-0.2	76.3	0.4	2013-12-07 00:29:48
2013-12-07	00:39:48	-0.09	1.4	-0.6	-0.2	-0.1	-0.1	-1.1	-1	-0.2	72.3	0.5	2013-12-07 00:39:48
2013-12-07	00:49:48	0.02	0	-0.6	-0.1	0	-0.1	-1	-0.8	-0.1	71.2	0.6	2013-12-07 00:49:48
2013-12-07	00:59:48	0.04	0.2	-0.8	-0.2	0	-0.2	-1	-0.7	-0.2	71.3	0.5	2013-12-07 00:59:48
2013-12-07	01:09:48	-0.63	1.3	-1.4	-1	-0.8	-0.8	-1.3	-1.3	-0.1	81.2	0.1	2013-12-07 01:09:48
2013-12-07	01:19:48	-1.01	1	-1.7	-1.4	-1.2	-1.2	-0.8	-1.1	-0.1	87.3	0	2013-12-07 01:19:48
2013-12-07	01:29:48	-1.06	1.6	-1.8	-1.4	-1.2	-1.3	-1.3	-1.1	-0.1	87.1	0.2	2013-12-07 01:29:48
2013-12-07	01:39:48	-1.01	0.6	-1.8	-1.2	-1	-1.2	-1.4	-1.1	-0.1	84.3	0	2013-12-07 01:39:48
2013-12-07	01:49:48	-0.75	1.3	-1.4	-0.9	-0.7	-0.8	-0.5	-1.3	-0.1	80.9	0	2013-12-07 01:49:48
2013-12-07	01:59:48	-0.71	0	-1.6	-0.9	-0.7	-0.8	-0.5	-1.1	-0.1	82.2	0	2013-12-07 01:59:48
2013-12-07	02:09:48	-0.75	0.3	-1.6	-0.9	-0.8	-0.8	-0.8	-1.1	-0.1	82.9	0	2013-12-07 02:09:48
2013-12-07	02:19:48	-0.81	0.6	-1.6	-1	-0.8	-0.9	-0.5	-1.2	-0.1	84.2	-0.2	2013-12-07 02:19:48
2013-12-07	02:29:48	-0.99	0.7	-1.8	-1.3	-1.1	-1.2	-0.6	-1.4	0	87.7	-0.1	2013-12-07 02:29:48
2013-12-07	02:39:48	-1.17	1.2	-1.9	-1.4	-1.2	-1.3	-1.4	-0.9	-0.1	89	-0.5	2013-12-07 02:39:48
2013-12-07	02:49:48	-1.08	2.9	-1.9	-1.2	-1	-1	-0.7	-1.5	0	87.4	-0.4	2013-12-07 02:49:48
2013-12-07	02:59:48	-0.95	4.1	-2	-1.2	-1	-1.1	-0.7	-1.5	0	84.8	-0.3	2013-12-07 02:59:48
2013-12-07	03:09:48	-0.65	1	-2.1	-1	-0.8	-0.9	-1.5	-1.7	0	79.4	-0.1	2013-12-07 03:09:48
2013-12-07	03:19:48	-0.25	4.9	-1.9	-0.4	-0.3	-0.5	-1.1	-1.8	-0.1	72.2	-0.1	2013-12-07 03:19:48
2013-12-07	03:29:48	-0.19	2.3	-1.9	-0.2	-0.1	-0.2	-1	-1.7	-0.1	70.2	0.1	2013-12-07 03:29:48
2013-12-07	03:39:48	-0.09	6.6	-2.1	-0.3	0	-0.5	-1.6	-1.8	-0.2	67.4	0.1	2013-12-07 03:39:48
2013-12-07	03:49:48	0.28	1.9	-1.5	0.1	0.3	0.1	-2.2	-1.8	-0.1	61.3	0	2013-12-07 03:49:48
2013-12-07	03:59:48	0.4	3.2	-1.2	0.3	0.3	0.2	-1.7	-1.7	-0.1	61.1	0.1	2013-12-07 03:59:48
2013-12-07	04:09:48	0.29	3.7	-0.9	0.2	0.4	-0.1	-1.6	-1.6	-0.1	61.9	0.2	2013-12-07 04:09:48
2013-12-07	04:19:48	0.26	2.2	-0.9	0.1	0.3	0.1	-1.3	-1.7	-0.1	61.7	0.2	2013-12-07 04:19:48
2013-12-07	04:29:48	0.22	1	-1.3	-0.2	0	-0.6	-2	-1.7	-0.2	62.3	0.2	2013-12-07 04:29:48
2013-12-07	04:39:48	0.34	3.6	-0.7	0.4	0.4	0.3	-1.4	-1.4	-0.2	60.7	0.4	2013-12-07 04:39:48
2013-12-07	04:49:48	0.56	1	-0.4	0.3	0.4	-0.1	-1.5	-1.3	-0.2	59.1	0.2	2013-12-07 04:49:48
2013-12-07	04:59:48	0.54	0.6	-0.3	0.3	0.4	0.1	-1.8	-1.2	-0.1	59.6	0.3	2013-12-07 04:59:48
2013-12-07	05:09:48	0.52	1.1	-0.4	0.3	0.4	0.3	-1	-1.1	-0.2	59.5	0.4	2013-12-07 05:09:48
2013-12-07	05:19:48	0.38	0.7	-0.9	0	0.2	-0.1	-1.4	-1.2	-0.2	62	0.3	2013-12-07 05:19:48
2013-12-07	05:29:48	0.28	0.1	-0.8	-0.1	0.1	-0.1	-1.5	-1.1	-0.3	63.3	0.3	2013-12-07 05:29:48
2013-12-07	05:39:48	0.46	0.4	-0.8	0.1	0.3	0	-1.1	-1	-0.2	61.8	0.4	2013-12-07 05:39:48
2013-12-07	05:49:48	0.18	1.2	-0.6	0.1	0.2	0.1	-1.1	-1.1	-0.2	65.5	0.4	2013-12-07 05:49:48
2013-12-07	05:59:48	0.18	1.9	-0.7	-0.1	0.1	-0.2	-1.1	-1.1	-0.2	66.2	0.3	2013-12-07 05:59:48
2013-12-07	06:09:48	-0.09	2.4	-1	-0.3	0	-0.3	-1.5	-1	-0.2	69.4	0.3	2013-12-07 06:09:48
2013-12-07	06:19:48	0.12	1.7	-0.7	-0.2	0.1	-0.1	-1.3	-1.1	-0.2	66	0.3	2013-12-07 06:19:48
2013-12-07	06:29:48	-0.03	1.9	-0.7	-0.2	0	-0.2	-1.6	-1.1	-0.2	69	0.2	2013-12-07 06:29:48
2013-12-07	06:39:48	-0.13	2.8	-1.1	-0.4	-0.2	-0.3	-1.5	-1.1	-0.3	70.4	0.1	2013-12-07 06:39:48
2013-12-07	06:49:48	-0.18	1.2	-0.9	-0.5	-0.4	-0.6	-1.3	-1.2	-0.3	70.9	0.2	2013-12-07 06:49:48
2013-12-07	06:59:48	-0.28	1.6	-0.8	-0.4	-0.2	-0.4	-1.6	-1.2	-0.3	71.7	0.2	2013-12-07 06:59:48
2013-12-07	07:09:48	-0.15	0.9	-0.8	-0.4	-0.2	-0.4	-1.8	-1.2	-0.3	69.7	0.1	2013-12-07 07:09:48
2013-12-07	07:19:48	-0.14	3.9	-0.8	-0.2	0	-0.3	-1.9	-1.2	-0.2	68.4	0	2013-12-07 07:19:48
2013-12-07	07:29:48	-0.13	0.4	-1	-0.5	-0.2	-0.5	-1.8	-1.2	-0.3	67.5	0.1	2013-12-07 07:29:48
2013-12-07	07:39:48	-0.15	2	-1	-0.4	-0.2	-0.6	-1.8	-1.1	-0.4	68.2	0	2013-12-07 07:39:48
2013-12-07	07:49:48	0	1.9	-0.8	-0.2	-0.1	-0.4	-1.6	-1	-0.4	66.6	0.1	2013-12-07 07:49:48
2013-12-07	07:59:48	0.2	4.3	-0.5	0.1	0.2	0	-1.3	-0.8	-0.3	65.1	0.3	2013-12-07 07:59:48
2013-12-07	08:09:48	0.06	0.6	-0.8	-0.2	-0.1	-0.6	-1.4	-0.8	-0.3	67.8	0.2	2013-12-07 08:09:48
2013-12-07	08:19:48	-0.07	6.4	-0.9	-0.2	-0.1	-0.4	-1.6	-0.9	-0.3	69.1	0.1	2013-12-07 08:19:48
2013-12-07	08:29:48	0.04	3.3	-0.7	-0.2	0.1	-0.4	-1.2	-0.6	-0.3	71.6	0.2	2013-12-07 08:29:48
2013-12-07	08:39:48	-0.09	1.3	-0.9	-0.4	-0.3	-0.6	-1.2	-0.7	-0.3	71.6	0.1	2013-12-07 08:39:48
2013-12-07	08:49:48	0.08	1.4	-0.8	0	0.2	-0.4	-1.2	-0.8	-0.2	67.9	0.4	2013-12-07 08:49:48
2013-12-07	08:59:48	0.38	3	-0.4	0.2	0.4	-0.1	-1	-0.6	-0.3	64.8	0.6	2013-12-07 08:59:48
2013-12-07	09:09:48	0.57	0.6	-0.2	0.4	0.6	0.3	-0.8	-0.3	-0.3	64.6	0.6	2013-12-07 09:09:48
2013-12-07	09:19:48	0.44	2.5	-0.4	0.2	0.4	0	-0.6	-0.2	-0.3	66.2	0.5	2013-12-07 09:19:48
2013-12-07	09:29:48	0.64	0.6	-0.4	0.4	0.6	0.2	-0.6	-0.1	-0.2	66	0.7	2013-12-07 09:29:48
2013-12-07	09:39:48	0.79	5.1	0	0.7	0.8	0.4	-0.5	0.1	-0.2	64.4	0.8	2013-12-07 09:39:48
2013-12-07	09:49:48	0.62	3.2	-0.1	0.5	0.7	0.4	-0.4	0	-0.2	67.1	0.8	2013-12-07 09:49:48
2013-12-07	09:59:48	0.8	2	0	0.8	1	0.7	-0.2	0	-0.3	64.3	1	2013-12-07 09:59:48
2013-12-07	10:09:48	1.02	3.4	0	0.8	1	0.4	-0.2	0.2	-0.3	63.5	0.9	2013-12-07 10:09:48
2013-12-07	10:19:48	1.28	2.2	0.3	1	1.3	0.8	0	0.5	-0.3	60.2	1.2	2013-12-07 10:19:48
2013-12-07	10:29:48	1.31	2.3	0.5	1.2	1.3	1	0.3	0.5	-0.2	60.4	1.3	2013-12-07 10:29:48
2013-12-07	10:39:48	1.45	7.6	0.8	1.3	1.8	1.2	0.4	0.6	-0.4	60.4	1.1	2013-12-07 10:39:48
2013-12-07	10:49:48	1.55	2.7	0.8	1.4	1.6	1.2	0.1	0.7	-0.2	59.1	1.4	2013-12-07 10:49:48
2013-12-07	10:59:48	1.74	2	0.9	1.5	1.6	1.4	0.2	0.9	-0.1	59	1.4	2013-12-07 10:59:48
[truncated: 155,677 more rows]
