# Supplementary material for: Habitat Temperatures of the Red Firebug, Pyrrhocoris apterus: The Value of Small-Scale Climate Data Measurement
Source: Insects. 2023 Oct 30;14(11):843. doi: 10.3390/insects14110843 (PMC10672010; doi:10.3390/insects14110843)
Supplement: Supplementary file 1 [file insects-14-00843-s001.zip › Table S2_2015_day_week_month.xlsx]

## Sheet: 2015_day_week_month
week	day	week	month	SPARTACUS	SPARTACUS	SPARTACUS		ZAMGGleisdorf	ZAMGGleisdorf	ZAMGGleisdorf	e-obs	e-obs	e-obs		M00: °C	M02: °C	M03: °C	M04: °C	M05: °C	M06: °C	M07: °C	M08: °C	M22: °C		M00: °C	M02: °C	M03: °C	M04: °C	M05: °C	M06: °C	M07: °C	M08: °C	M22: °C
	date			TM (°C)day	Tm(°C)week	TM [°C]month		tmean (°C)day	tmean (°C)week	tmean (°C)month	°C day	°C week	°C month		tmean (°C)week	tmean (°C)week	tmean (°C)week	tmean (°C)week	tmean (°C)week	tmean (°C)week	tmean (°C)week	tmean (°C)week	tmean (°C)week		tmean (°C)month	tmean (°C)month	tmean (°C)month	tmean (°C)month	tmean (°C)month	tmean (°C)month	tmean (°C)month	tmean (°C)month	tmean (°C)month
Mo.	2014-12-29	1		-6.3	-3.42143			-5.4	-2.7		-4.58	-1.82143			1.00648	-0.124479	0.415625	0.823785	0.170313	-0.0211806	-0.183507	0.157812	1.13194
Di.	2014-12-30			-7.55				-7.1			-5.67
Mi.	2014-12-31			-7.55				-7.1			-5.19
Do.	2015-01-01		1	-4.2		1.3		-3.3		1.4	-2.1		2.02065												1.95808	1.10954	1.76055	1.96996	1.34093	1.35768	1.59563	1.76723	2.87867
Fr.	2015-01-02			0.35				0.9			0.35
Sa.	2015-01-03			-0.6				0.4			2.52
So.	2015-01-04			1.9				2.7			1.92
Mo.	2015-01-05	2		-0.85	1.61429			-0.5	2.34286		1.86	2.83286			3.11436	1.83641	2.96726	3.15625	2.24296	2.24514	2.0751	2.29504	3.34137
Di.	2015-01-06			0.9				1.8			1.48
Mi.	2015-01-07			-2.8				-2.1			-1.81
Do.	2015-01-08			-3.55				-3.2			-1.95
Fr.	2015-01-09			0.35				1.5			1.54
Sa.	2015-01-10			9.4				10.3			11.14
So.	2015-01-11			7.85				8.6			7.57
Mo.	2015-01-12	3		2.95	3.71429			4.3	4.51429		3.73	3.58143			3.52373	2.07748	3.26806	3.54722	2.49127	2.52937	2.57996	2.53512	4.53413
Di.	2015-01-13			2.3				3.2			0.31
Mi.	2015-01-14			2.55				3.1			2.53
Do.	2015-01-15			1.75				2.6			1.99
Fr.	2015-01-16			4.55				5.3			4.65
Sa.	2015-01-17			7.15				7.3			7.5
So.	2015-01-18			4.75				5.8			4.36
Mo.	2015-01-19	4		2.6	2.43571			3.7	3.5		2.79	2.83143			2.44252	2.06815	2.35992	2.44425	2.40377	2.45109	2.4995	2.70556	3.43036
Di.	2015-01-20			-0.3				0.5			0.94
Mi.	2015-01-21			1.9				2.9			2.3
Do.	2015-01-22			2.7				4			3.18
Fr.	2015-01-23			3.85				4.8			3.8
Sa.	2015-01-24			3.7				4.9			3.75
So.	2015-01-25			2.6				3.7			3.06
Mo.	2015-01-26	5		-0.9	-2.24286			0.3	-1.25714		0.12	-1.05429			-1.20232	-1.08839	-1.2381	-1.10903	-1.46171	-1.35774	0.0267857	0.213294	0.796131
Di.	2015-01-27			-2.1				-1.1			-1.24
Mi.	2015-01-28			-1.7				-0.5			0.43
Do.	2015-01-29			-2.7				-2.1			-1.62
Fr.	2015-01-30			-1.45				-0.1			-0.6
Sa.	2015-01-31			-3.5				-2.5			-1.86
So.	2015-02-01		2	-3.35		1		-2.8		0.9	-2.61		1.65321												1.17196	0.946688	1.21059	1.3155	0.968345	1.0742	1.27993	1.53701	2.89204
Mo.	2015-02-02	6		-2.65	-2.69286			-1.7	-1.94286		-1.81	-1.58429			-2.11604	-0.86131	-1.95942	-1.8999	-1.63462	-2.29732	-0.266667	-0.2125	0.15506
Di.	2015-02-03			-3.55				-2.6			-2.12
Mi.	2015-02-04			-2.75				-2.1			-2.36
Do.	2015-02-05			-2.5				-2.3			-1.08
Fr.	2015-02-06			-0.1				0.9			0.08
Sa.	2015-02-07			-3.45				-2.6			-1.71
So.	2015-02-08			-3.85				-3.2			-2.09
Mo.	2015-02-09	7		-1.75	1.23571			-1.4	1.78571		0.09	2.05714			1.49035	0.371925	1.4127	1.55893	0.572321	1.11538	0.853671	1.10208	2.60794
Di.	2015-02-10			4.05				4.7			5.89
Mi.	2015-02-11			1.3				1.5			2.26
Do.	2015-02-12			1.2				2.1			1.67
Fr.	2015-02-13			-0.35				0.4			0.12
Sa.	2015-02-14			0.9				1.3			1.1
So.	2015-02-15			3.3				3.9			3.27
Mo.	2015-02-16	8		2.2	1.97143			3.1	2.48571		2.74	2.40714			1.64225	0.935119	1.69444	1.85923	1.18194	1.57123	1.43313	1.85883	3.92312
Di.	2015-02-17			-0.2				0.2			0.74
Mi.	2015-02-18			1.2				1.8			1.08
Do.	2015-02-19			2.15				2.5			1.79
Fr.	2015-02-20			2.95				3.1			3.28
Sa.	2015-02-21			3.3				4			4.28
So.	2015-02-22			2.2				2.7			2.94
Mo.	2015-02-23	9		4.3	4.47143			5.1	4.97143		4.77	4.55857			4.51455	3.9997	4.54806	4.62483	4.5141	4.71738	3.65442	3.98391	5.81291
Di.	2015-02-24			4.2				4.9			4.41
Mi.	2015-02-25			4.95				5.8			5.06
Do.	2015-02-26			5.45				5.7			6.28
Fr.	2015-02-27			4.15				4.3			3.61
Sa.	2015-02-28			4.2				4.8			4.61
So.	2015-03-01		3	4.05		5.5		4.2		5	3.17		5.95839												5.21558	4.68656	5.47547	5.67065	5.86075	5.72245	4.61084	5.54765	7.49568
Mo.	2015-03-02	10		7.1	4.15714			8.1	4.85714		6.29	4.21714			3.58927	2.86478	3.69405	3.85446	3.5623	3.81538	2.39772	3.10556	5.75437
Di.	2015-03-03			5.15				6.8			5.57
Mi.	2015-03-04			3.65				4.3			3.81
Do.	2015-03-05			4.2				5.1			3.54
Fr.	2015-03-06			3.2				4.1			2.19
Sa.	2015-03-07			2.6				2.6			4.16
So.	2015-03-08			3.2				3			3.96
Mo.	2015-03-09	11		2.95	3.64286			3.1	4.1		3.5	4.50286			3.76175	3.38036	3.94216	4.01875	3.99504	4.05476	3.01339	3.96131	5.94226
Di.	2015-03-10			5.1				5.3			6.01
Mi.	2015-03-11			4.8				4.9			5.71
Do.	2015-03-12			4.2				4.9			5.02
Fr.	2015-03-13			3.05				3.3			3.91
Sa.	2015-03-14			2.3				3.1			3.44
So.	2015-03-15			3.1				4.1			3.93
Mo.	2015-03-16	12		3.9	5.67857			4.6	5.8		5.52	6.46714			5.39848	5.19712	5.85655	5.9004	6.32718	5.87639	4.77758	6.01071	8.29315
Di.	2015-03-17			5.95				6			7.14
Mi.	2015-03-18			4.9				5.2			6.03
Do.	2015-03-19			4.9				4.9			5.95
Fr.	2015-03-20			4.35				4.4			5.73
Sa.	2015-03-21			6.95				6.5			7.08
So.	2015-03-22			8.8				9			7.82
Mo.	2015-03-23	13		5.85	7.52143			5.8	8.02857		6.18	7.85286			7.23902	6.58373	7.57212	7.97401	8.58532	8.19226	7.3755	8.3881	9.46438
Di.	2015-03-24			6.95				6.9			7.66
Mi.	2015-03-25			6				6.6			7.2
Do.	2015-03-26			10.45				12			10.42
Fr.	2015-03-27			9.4				10.1			7.83
Sa.	2015-03-28			7.3				7.7			7.93
So.	2015-03-29			6.7				7.1			7.75
Mo.	2015-03-30	14		9.9	5.98571			10.7	6.75714		9.92	6.44286			5.196	4.22937	5.39792	6.03571	6.88065	6.40228	5.79504	6.75982	7.24315
Di.	2015-03-31			9.25				10.1			10.34
Mi.	2015-04-01		4	6.95		9.6		7.6		9.6	7.23		10.3887												9.72595	9.16838	10.0734	10.4079	11.3597	9.74699	9.51285	10.7882	12.259
Do.	2015-04-02			4.4				5.5			4.46
Fr.	2015-04-03			4.25				5			5.04
Sa.	2015-04-04			2.7				3.2			3.68
So.	2015-04-05			4.45				5.2			4.43
Mo.	2015-04-06	15		1.3	7.30714			1.7	7.71429		2.47	8.47571			7.90642	7.05764	8.19097	8.82401	9.6256	8.30605	7.77202	9.32331	10.1594
Di.	2015-04-07			3.6				4.7			4.23
Mi.	2015-04-08			6.35				6.4			8.46
Do.	2015-04-09			7.1				7.4			8.44
Fr.	2015-04-10			9.15				9.4			10.59
Sa.	2015-04-11			11.3				11.6			12.26
So.	2015-04-12			12.35				12.8			12.88
Mo.	2015-04-13	16		13	11.9357			13.1	12.2714		13.35	12.4586			11.8763	11.4765	12.261	12.658	13.3918	11.1514	11.1642	12.5874	14.3891
Di.	2015-04-14			12.5				13.1			12.33
Mi.	2015-04-15			14.35				14.6			15.46
Do.	2015-04-16			15.2				15.3			16.28
Fr.	2015-04-17			13.95				13.9			14.42
Sa.	2015-04-18			8.9				9.9			8.57
So.	2015-04-19			5.65				6			6.8
Mo.	2015-04-20	17		8.6	12.2857			9	12.6286		10.43	13.1857			12.9676	12.5926	13.4053	13.3948	14.6998	12.508	12.0569	13.5326	15.5879
Di.	2015-04-21			12.15				12.9			12.58
Mi.	2015-04-22			12.85				12.7			14.78
Do.	2015-04-23			12.8				12.7			13.6
Fr.	2015-04-24			12.35				13			12.08
Sa.	2015-04-25			13.05				13			13.44
So.	2015-04-26			14.2				15.1			15.39
Mo.	2015-04-27	18		14.1	11.5643			15.1	12.1429		15.4	12.2371			11.3258	11.1092	11.6715	11.5026	12.5746	11.241	11.5064	11.7226	13.7378
Di.	2015-04-28			11.3				12.1			11.79
Mi.	2015-04-29			9.6				10.1			10.89
Do.	2015-04-30			9.55				9.5			9.9
Fr.	2015-05-01		5	9.55		14.6		10.3		14.9	10.85		14.9732												14.4366	13.7444	14.6825	14.6674	16.1456	14.2685	14.4458	14.3363	16.3631
Sa.	2015-05-02			14.85				15.4			14.12
So.	2015-05-03			12				12.5			12.71
Mo.	2015-05-04	19		16.8	16.9214			17.7	17.6286		16.94	17.1457			16.6176	15.6445	16.6837	16.6883	16.9732	15.6799	15.3765	15.0228	18.3154
Di.	2015-05-05			18.5				19.2			18.78
Mi.	2015-05-06			19.25				19.8			18.79
Do.	2015-05-07			15.75				16.6			16.02
Fr.	2015-05-08			16.55				16.8			17.08
Sa.	2015-05-09			16.4				17.4			16.77
So.	2015-05-10			15.2				15.9			15.64
Mo.	2015-05-11	20		13.95	15.1357			13.8	15.5714		15.19	15.8329			14.8202	14.5442	15.1652	14.8759	17.096	14.4935	14.685	14.7415	17.324
Di.	2015-05-12			14.3				14.3			15.51
Mi.	2015-05-13			17.95				18			19.12
Do.	2015-05-14			17.25				18			17.2
Fr.	2015-05-15			14.35				14.9			13.84
Sa.	2015-05-16			14.4				15.3			14.76
So.	2015-05-17			13.75				14.7			15.21
Mo.	2015-05-18	21		16.25	13.5286			16.7	14.2857		16.6	13.26			13.2403	12.8836	13.4608	13.3491	14.8698	13.0839	13.6136	13.5494	15.0071
Di.	2015-05-19			17.5				17.7			17.23
Mi.	2015-05-20			15.85				16.7			15.68
Do.	2015-05-21			10.95				12.1			10.45
Fr.	2015-05-22			11.2				12.4			10.83
Sa.	2015-05-23			10.5				11.5			9.75
So.	2015-05-24			12.45				12.9			12.28
Mo.	2015-05-25	22		13.15	13.8071			13.4	14.3857		14.83	14.6886			14.1534	12.7879	14.4931	14.9349	16.9676	14.8498	15.0664	14.9928	16.0523
Di.	2015-05-26			14.5				15.2			14.7
Mi.	2015-05-27			11.55				12.4			12.26
Do.	2015-05-28			11.85				12.4			12.77
Fr.	2015-05-29			14.1				14.2			15.17
Sa.	2015-05-30			15.5				16.2			16.61
So.	2015-05-31			16				16.9			16.48
Mo.	2015-06-01	23	6	16.8	20.1429	18.2		17.7	20.5429	18.9	17.68	21.09	18.706		20.6571	19.3699	20.8329	21.112	24.6993	19.7681	19.6429	19.7894	23.0052		18.304	18.0372	18.6455	18.5846	21.4465	17.6406	17.6335	18.0228	20.9224
Di.	2015-06-02			18.85				19.7			19.83
Mi.	2015-06-03			20.8				21.4			21.88
Do.	2015-06-04			21.85				22.3			22.6
Fr.	2015-06-05			20.4				20			21.36
Sa.	2015-06-06			20.85				20.7			22.12
So.	2015-06-07			21.45				22			22.16
Mo.	2015-06-08	24		20.5	20.8214			21.1	21.3857		21.65	21.4543			20.9563	20.9175	21.4215	21.3234	24.5229	19.8949	19.7272	20.426	24.1562
Di.	2015-06-09			19.45				19.7			19.91
Mi.	2015-06-10			19.1				20			19.63
Do.	2015-06-11			20.6				20.7			21.28
Fr.	2015-06-12			21.8				22.5			22.79
Sa.	2015-06-13			22.6				23.2			23.06
So.	2015-06-14			21.7				22.5			21.86
Mo.	2015-06-15	25		18.2	15.2786			19	15.9429		18.33	15.4129			15.2028	15.5959	15.6666	15.4038	17.2395	15.1872	15.4971	15.8093	18.1188
Di.	2015-06-16			15.85				16.2			15.49
Mi.	2015-06-17			15				15.7			15.14
Do.	2015-06-18			14.15				14.7			14.92
Fr.	2015-06-19			17.45				18.3			16.65
Sa.	2015-06-20			13.15				14			13.23
So.	2015-06-21			13.15				13.7			14.13
Mo.	2015-06-22	26		16.2	16.6286			17	17.5143		16.72	16.8286			16.3321	16.219	16.6309	16.4787	19.2963	15.6905	15.6691	16.0238	18.5067
Di.	2015-06-23			15.9				16.9			14.59
Mi.	2015-06-24			14.65				15.7			14.62
Do.	2015-06-25			14.15				14.5			15.36
Fr.	2015-06-26			17.6				18.3			18.38
Sa.	2015-06-27			19				20.1			18.85
So.	2015-06-28			18.9				20.1			19.28
Mo.	2015-06-29	27		16.4	21.0071			17.1	21.4571		18.06	22.0071			21.7712	21.5571	21.9932	21.8786	25.1317	20.3433	19.8434	20.9546	24.3137
Di.	2015-06-30			18.9				19.5			19.62
Mi.	2015-07-01		7	21.2		21.6		21.6		22.1	21.6		21.9352												21.4626	21.1672	21.4812	21.4125	22.8996	20.0352	19.8748	20.6938	23.6262
Do.	2015-07-02			22.6				22.9			23.24
Fr.	2015-07-03			22.55				23			23.67
Sa.	2015-07-04			22.65				23.1			23.77
So.	2015-07-05			22.75				23			24.09
Mo.	2015-07-06	28		24.75	21.4286			24.9	21.8143		25.31	21.7729			21.4562	21.0029	21.6928	21.6842	23.6521	20.1074	19.9936	21.0456	23.6248
Di.	2015-07-07			26.7				26.9			27.43
Mi.	2015-07-08			23.25				23.5			22.6
Do.	2015-07-09			18.55				19.3			18.39
Fr.	2015-07-10			16.6				16.8			17.35
Sa.	2015-07-11			18.45				18.8			19.05
So.	2015-07-12			21.7				22.5			22.28
Mo.	2015-07-13	29		21.15	23.2286			22	23.8		20.87	23.6843			22.7811	21.7916	22.5694	22.5062	23.333	20.733	20.5726	21.296	24.3543
Di.	2015-07-14			21.5				21.8			21.47
Mi.	2015-07-15			21.7				22.1			22.55
Do.	2015-07-16			24				24.4			23.75
Fr.	2015-07-17			25.75				26.6			26.52
Sa.	2015-07-18			23.1				23.8			24.35
So.	2015-07-19			25.4				25.9			26.28
Mo.	2015-07-20	30		24.15	23.1429			24.9	24.0571		23.49	23.1457			22.8679	22.3992	22.6999	22.6587	23.4143	21.1984	21.0654	21.9029	25.3054
Di.	2015-07-21			24.05				24.6			24.94
Mi.	2015-07-22			24.6				25.3			25.55
Do.	2015-07-23			24.7				25.4			24.95
Fr.	2015-07-24			23.8				25.3			23.51
Sa.	2015-07-25			22.8				24.1			22.15
So.	2015-07-26			17.9				18.8			17.43
Mo.	2015-07-27	31		16.1	16.8286			16.6	17.5		16.71	17.0771			16.5989	17.3165	16.6863	16.5267	17.4495	16.2563	16.4284	16.5739	18.7849
Di.	2015-07-28			17.6				18.4			17.57
Mi.	2015-07-29			16.35				16.9			16.1
Do.	2015-07-30			15.05				15.8			15.47
Fr.	2015-07-31			17.9				18.6			17.55
Sa.	2015-08-01		8	16.35		20.9		16.8		20.9	17.57		21.3342												21.0154	20.4608	21.061	20.9485	21.9341	19.3186	19.1823	19.9144	23.8045
So.	2015-08-02			18.45				19.4			18.57
Mo.	2015-08-03	32		21.3	23.3			21.9	23.8143		21.22	24.0129			23.5891	22.3401	23.5002	23.4482	24.5034	21.2388	21.0413	21.6731	26.2991
Di.	2015-08-04			22.05				22.6			22.68
Mi.	2015-08-05			23.15				23.7			24.21
Do.	2015-08-06			23.85				24.3			24.74
Fr.	2015-08-07			24.4				24.7			25.04
Sa.	2015-08-08			24.6				25.2			25.52
So.	2015-08-09			23.75				24.3			24.68
Mo.	2015-08-10	33		22.7	23.3			23	23.8		23.16	23.5929			24.1736	23.5421	24.3287	24.3082	25.5143	21.93	21.7012	22.9203	27.4473
Di.	2015-08-11			22.95				23.3			23.38
Mi.	2015-08-12			23.9				24.2			24.17
Do.	2015-08-13			23.8				24.1			24.75
Fr.	2015-08-14			24				24.4			23.76
Sa.	2015-08-15			24.25				25.2			24.36
So.	2015-08-16			21.5				22.4			21.57
Mo.	2015-08-17	34		19.85	17.7357			20.5	18.4286		19.42	17.7271			16.9754	17.3508	17.0659	16.8559	17.541	16.4089	16.5838	16.881	19.1306
Di.	2015-08-18			19.9				20.8			19.84
Mi.	2015-08-19			18.3				19			17.76
Do.	2015-08-20			16.5				17.2			16.66
Fr.	2015-08-21			16.95				17.9			16.55
Sa.	2015-08-22			16.25				16.5			17.09
So.	2015-08-23			16.4				17.1			16.77
Mo.	2015-08-24	35		18.15	19.7929			18.9	20.2143		19.34	20.6			19.9251	19.1198	19.9462	19.8066	20.7366	18.1906	17.8658	18.7317	22.936
Di.	2015-08-25			17.45				18.1			17.45
Mi.	2015-08-26			16.85				17.2			17.54
Do.	2015-08-27			18.6				18.7			19.84
Fr.	2015-08-28			21.5				22			22.3
Sa.	2015-08-29			23.65				24			24.19
So.	2015-08-30			22.35				22.6			23.54
Mo.	2015-08-31	36		22.75	18.3214			23.2	18.8857		23.69	18.3371			17.8344	17.8132	17.8209	17.7264	18.6662	16.8668	16.8863	17.5145	20.2813
Di.	2015-09-01		9	22.95		14.6		23.3		14.3	23.15		14.7717												14.3027	14.507	14.5111	14.3138	15.0925	13.7	13.7852	14.464	16.3811
Mi.	2015-09-02			20.4				20.6			20.46
Do.	2015-09-03			17.85				18.5			17.98
Fr.	2015-09-04			16.6				17.5			16.54
Sa.	2015-09-05			13.9				14.4			13.58
So.	2015-09-06			13.8				14.7			12.96
Mo.	2015-09-07	37		10.7	13.2929			11.1	13.8		11.62	13.5986			13.2355	13.509	13.4991	13.2048	14.5093	12.8203	12.8804	13.5667	15.9977
Di.	2015-09-08			13.6				14.4			13.91
Mi.	2015-09-09			13.05				13.4			12.29
Do.	2015-09-10			12.85				13.1			12.84
Fr.	2015-09-11			14				14.9			13.89
Sa.	2015-09-12			14.15				14.5			15.1
So.	2015-09-13			14.7				15.2			15.54
Mo.	2015-09-14	38		15	17.65			15.4	18.1571		16.07	17.9529			17.0506	16.9247	17.1501	17.0288	17.5181	16.3022	16.0775	16.704	18.1312
Di.	2015-09-15			15.7				16.2			16.74
Mi.	2015-09-16			18.3				18.8			19.16
Do.	2015-09-17			21.6				22.3			22.25
Fr.	2015-09-18			19.4				19.7			18.75
Sa.	2015-09-19			17.3				17.7			16.94
So.	2015-09-20			16.25				17			15.76
Mo.	2015-09-21	39		13.3	12.5143			13.5	13.1857		13.18	12.2729			12.189	12.5131	12.5126	12.2597	12.7095	11.5796	11.8707	12.4946	14.1859
Di.	2015-09-22			12				12.6			12.98
Mi.	2015-09-23			12.2				13.4			12.04
Do.	2015-09-24			11.85				13.2			10.25
Fr.	2015-09-25			13.05				13.7			12.26
Sa.	2015-09-26			13.45				13.8			13.16
So.	2015-09-27			11.75				12.1			12.04
Mo.	2015-09-28	40		11.2	10.5357			11.3	10.9571		12.48	11.0614			10.1562	10.7524	10.5542	10.2694	11.5503	9.82483	10.1904	11.3996	12.5446
Di.	2015-09-29			8.95				9.2			9.98
Mi.	2015-09-30			9.4				9.8			9.25
Do.	2015-10-01		10	9.85		9.4		10.5		8.9	10.21		9.78613												8.94978	9.40952	9.13618	8.89337	9.68239	8.87007	9.40193	9.68958	10.6178
Fr.	2015-10-02			9.85				10.4			9.59
Sa.	2015-10-03			11.55				11.9			13.21
So.	2015-10-04			12.95				13.6			12.71
Mo.	2015-10-05	41		14.65	12.6214			15.9	13.4		14.41	12.6414			12.1667	12.4044	12.1724	12.0106	12.876	12.0748	12.3494	12.5473	13.4547
Di.	2015-10-06			12.35				12.9			12.78
Mi.	2015-10-07			13.5				14.3			13.48
Do.	2015-10-08			14				14.9			13.7
Fr.	2015-10-09			13.25				14.1			13.21
Sa.	2015-10-10			11.3				12			11.33
So.	2015-10-11			9.3				9.7			9.58
Mo.	2015-10-12	42		6.35	7.88571			6.1	8.4		7.42	8.12571			7.47719	8.22232	7.50228	7.41101	8.43958	7.87966	8.76488	8.51935	8.96994
Di.	2015-10-13			5.9				6.1			6.82
Mi.	2015-10-14			7.45				8			7.65
Do.	2015-10-15			8.8				9.4			9.5
Fr.	2015-10-16			11.25				12.2			10.13
Sa.	2015-10-17			6.7				7.5			6.65
So.	2015-10-18			8.75				9.5			8.71
Mo.	2015-10-19	43		7.45	7.27143			8	7.58571		7.23	8.04571			6.8374	7.14722	7.07698	6.8244	7.1379	6.39405	7.0496	7.45109	8.875
Di.	2015-10-20			7.05				7.9			7.85
Mi.	2015-10-21			5.45				6.1			7.58
Do.	2015-10-22			6.7				7			7.3
Fr.	2015-10-23			7.35				7.6			9
Sa.	2015-10-24			7.2				7.5			8.34
So.	2015-10-25			9.7				9			9.02
Mo.	2015-10-26	44		8.75	8.15714			9.1	8.58571		9.79	8.97571			7.97397	8.52619	8.44147	7.9498	8.18413	7.74901	8.31101	8.57222	9.77996
Di.	2015-10-27			9.5				10.3			10.51
Mi.	2015-10-28			7.35				8.1			8.95
Do.	2015-10-29			8.6				9			8.91
Fr.	2015-10-30			10				10.5			10.17
Sa.	2015-10-31			7.6				7.4			7.63
So.	2015-11-01		11	5.3		6.7		5.7		5.6	6.87		7.41033												7.01925	5.92343	6.98602	7.03019	5.92975	5.75354	6.06625	6.5644	8.57799
Mo.	2015-11-02	45		3.45	8.11429			4.5	8.3		5.59	8.84429			8.01525	6.57014	8.04415	7.99792	6.31577	6.50536	6.67381	7.27292	9.75635
Di.	2015-11-03			4.75				4.8			5.86
Mi.	2015-11-04			7.1				6.4			7.74
Do.	2015-11-05			7.35				7.3			8.99
Fr.	2015-11-06			9.05				9.1			9.35
Sa.	2015-11-07			11.25				11.7			10.47
So.	2015-11-08			13.85				14.3			13.91
Mo.	2015-11-09	46		11.7	11.0714			11.9	11.7		12.85	11.67			11.7549	10.2554	11.6941	11.8116	10.2843	10.0828	9.75804	10.5815	12.3496
Di.	2015-11-10			14.1				15			15.73
Mi.	2015-11-11			14.25				15.2			13.94
Do.	2015-11-12			11.2				11.6			11.77
Fr.	2015-11-13			10.65				10.4			9.82
Sa.	2015-11-14			8.6				9.4			8.59
So.	2015-11-15			7				8.4			8.99
Mo.	2015-11-16	47		12.05	7.97857			13.3	8.78571		14	8.51429			8.21206	7.13353	8.14157	8.27063	7.28552	6.91696	7.15407	7.64653	9.67827
Di.	2015-11-17			8.7				9			8.6
Mi.	2015-11-18			12.35				13.7			12.07
Do.	2015-11-19			8.25				8.9			8.55
Fr.	2015-11-20			6.5				7.5			8.51
Sa.	2015-11-21			5.1				5.3			4.78
So.	2015-11-22			2.9				3.8			3.09
Mo.	2015-11-23	48		-0.4	-0.142857			1	0.9		0.65	0.907143			0.161974	-0.366766	0.136012	0.128571	-0.0262897	-0.407738	0.843155	0.831944	2.66905
Di.	2015-11-24			-1.2				-0.3			-0.53
Mi.	2015-11-25			-3.4				-2.6			-1.51
Do.	2015-11-26			0.2				1.5			0.75
Fr.	2015-11-27			-0.8				-0.1			1.18
Sa.	2015-11-28			2.9				3.9			3.44
So.	2015-11-29			1.7				2.9			2.37
Mo.	2015-11-30	49		5.15	4.07857			6.6	5.37143		5.89	5.48714			5.46105	4.73307	5.41758	5.37051	4.84518	4.67388	5.00824	5.12294	6.62542
Di.	2015-12-01		12	6.25		1.8		8.1		1.7	7.09		2.83097												2.41387	1.32321	2.12458	2.36919	1.48658	1.2609	2.0786	1.89066	3.78772
Mi.	2015-12-02			6.8				8.3			8.62
Do.	2015-12-03			2.65				3.7			5.72
Fr.	2015-12-04			3.65				5			5.08
Sa.	2015-12-05			3.7				4.6			4.73
So.	2015-12-06			0.35				1.3			1.28
Mo.	2015-12-07	50		3	0.164286			4.7	1.48571		2.71	1.49			0.659752	-0.313591	0.331845	0.643353	-0.195635	-0.545238	0.727679	0.400595	2.49018
Di.	2015-12-08			-0.4				0.2			1.07
Mi.	2015-12-09			-0.95				0.8			1.62
Do.	2015-12-10			1.45				3.4			3.66
Fr.	2015-12-11			-1.45				-0.1			0.06
Sa.	2015-12-12			-1.1				0			0.24
So.	2015-12-13			0.6				1.4			1.07
Mo.	2015-12-14	51		-0.9	1.32857			0.1	2.55714		1.08	2.28			2.16154	1.34583	1.93304	2.03462	1.72222	1.538	2.20437	1.98591	3.59544
Di.	2015-12-15			1.65				3.3			0.75
Mi.	2015-12-16			2.9				4.2			3.87
Do.	2015-12-17			-0.15				1.5			1.76
Fr.	2015-12-18			1.4				2.5			3.43
Sa.	2015-12-19			4.4				5.4			3.86
So.	2015-12-20			0				0.9			1.21
Mo.	2015-12-21	52		-0.7	3.22857			0.2	4.02857		0.71	3.42714			3.35223	1.07956	2.46379	3.41121	1.22629	1.07579	1.72093	1.54583	3.97827
Di.	2015-12-22			4.15				5.2			4.31
Mi.	2015-12-23			3.9				4.3			3.67
Do.	2015-12-24			2.95				4.1			3.2
Fr.	2015-12-25			3.15				4.6			3.44
Sa.	2015-12-26			4.35				4.9			4.34
So.	2015-12-27			4.8				4.9			4.32
Mo.	2015-12-28	53		4.5	-1.79286			5.1	-1.2		4.37	-0.398571			0.496128	-0.0428819	0.674826	0.447743	-0.101562	-0.271354	0.627604	0.525521	1.99132
Di.	2015-12-29			0.85				1.4			1.33
Mi.	2015-12-30			-0.15				1			1.08
Do.	2015-12-31			-5.05				-3.6			-1.92
Fr.	2016-01-01			-2.55				-2.6			-1.36
Sa.	2016-01-02			-5.45				-5.4			-2.68
So.	2016-01-03			-4.7				-4.3			-3.61

## Sheet: 2015_weekly avg
date	week	SPARTACUS	ZAMGGleisdorf	e-obs	M00: °C	M02: °C	M03: °C	M04: °C	M05: °C	M06: °C	M07: °C	M08: °C	M22: °C
2014-12-29	1	-3.42143	-2.7	-1.82143	1.00648	-0.124479	0.415625	0.823785	0.170313	-0.0211806	-0.183507	0.157812	1.13194
2015-01-05	2	1.61429	2.34286	2.83286	3.11436	1.83641	2.96726	3.15625	2.24296	2.24514	2.0751	2.29504	3.34137
2015-01-12	3	3.71429	4.51429	3.58143	3.52373	2.07748	3.26806	3.54722	2.49127	2.52937	2.57996	2.53512	4.53413
2015-01-19	4	2.43571	3.5	2.83143	2.44252	2.06815	2.35992	2.44425	2.40377	2.45109	2.4995	2.70556	3.43036
2015-01-26	5	-2.24286	-1.25714	-1.05429	-1.20232	-1.08839	-1.2381	-1.10903	-1.46171	-1.35774	0.0267857	0.213294	0.796131
2015-02-02	6	-2.69286	-1.94286	-1.58429	-2.11604	-0.86131	-1.95942	-1.8999	-1.63462	-2.29732	-0.266667	-0.2125	0.15506
2015-02-09	7	1.23571	1.78571	2.05714	1.49035	0.371925	1.4127	1.55893	0.572321	1.11538	0.853671	1.10208	2.60794
2015-02-16	8	1.97143	2.48571	2.40714	1.64225	0.935119	1.69444	1.85923	1.18194	1.57123	1.43313	1.85883	3.92312
2015-02-23	9	4.47143	4.97143	4.55857	4.51455	3.9997	4.54806	4.62483	4.5141	4.71738	3.65442	3.98391	5.81291
2015-03-02	10	4.15714	4.85714	4.21714	3.58927	2.86478	3.69405	3.85446	3.5623	3.81538	2.39772	3.10556	5.75437
2015-03-09	11	3.64286	4.1	4.50286	3.76175	3.38036	3.94216	4.01875	3.99504	4.05476	3.01339	3.96131	5.94226
2015-03-16	12	5.67857	5.8	6.46714	5.39848	5.19712	5.85655	5.9004	6.32718	5.87639	4.77758	6.01071	8.29315
2015-03-23	13	7.52143	8.02857	7.85286	7.23902	6.58373	7.57212	7.97401	8.58532	8.19226	7.3755	8.3881	9.46438
2015-03-30	14	5.98571	6.75714	6.44286	5.196	4.22937	5.39792	6.03571	6.88065	6.40228	5.79504	6.75982	7.24315
2015-04-06	15	7.30714	7.71429	8.47571	7.90642	7.05764	8.19097	8.82401	9.6256	8.30605	7.77202	9.32331	10.1594
2015-04-13	16	11.9357	12.2714	12.4586	11.8763	11.4765	12.261	12.658	13.3918	11.1514	11.1642	12.5874	14.3891
2015-04-20	17	12.2857	12.6286	13.1857	12.9676	12.5926	13.4053	13.3948	14.6998	12.508	12.0569	13.5326	15.5879
2015-04-27	18	11.5643	12.1429	12.2371	11.3258	11.1092	11.6715	11.5026	12.5746	11.241	11.5064	11.7226	13.7378
2015-05-04	19	16.9214	17.6286	17.1457	16.6176	15.6445	16.6837	16.6883	16.9732	15.6799	15.3765	15.0228	18.3154
2015-05-11	20	15.1357	15.5714	15.8329	14.8202	14.5442	15.1652	14.8759	17.096	14.4935	14.685	14.7415	17.324
2015-05-18	21	13.5286	14.2857	13.26	13.2403	12.8836	13.4608	13.3491	14.8698	13.0839	13.6136	13.5494	15.0071
2015-05-25	22	13.8071	14.3857	14.6886	14.1534	12.7879	14.4931	14.9349	16.9676	14.8498	15.0664	14.9928	16.0523
2015-06-01	23	20.1429	20.5429	21.09	20.6571	19.3699	20.8329	21.112	24.6993	19.7681	19.6429	19.7894	23.0052
2015-06-08	24	20.8214	21.3857	21.4543	20.9563	20.9175	21.4215	21.3234	24.5229	19.8949	19.7272	20.426	24.1562
2015-06-15	25	15.2786	15.9429	15.4129	15.2028	15.5959	15.6666	15.4038	17.2395	15.1872	15.4971	15.8093	18.1188
2015-06-22	26	16.6286	17.5143	16.8286	16.3321	16.219	16.6309	16.4787	19.2963	15.6905	15.6691	16.0238	18.5067
2015-06-29	27	21.0071	21.4571	22.0071	21.7712	21.5571	21.9932	21.8786	25.1317	20.3433	19.8434	20.9546	24.3137
2015-07-06	28	21.4286	21.8143	21.7729	21.4562	21.0029	21.6928	21.6842	23.6521	20.1074	19.9936	21.0456	23.6248
2015-07-13	29	23.2286	23.8	23.6843	22.7811	21.7916	22.5694	22.5062	23.333	20.733	20.5726	21.296	24.3543
2015-07-20	30	23.1429	24.0571	23.1457	22.8679	22.3992	22.6999	22.6587	23.4143	21.1984	21.0654	21.9029	25.3054
2015-07-27	31	16.8286	17.5	17.0771	16.5989	17.3165	16.6863	16.5267	17.4495	16.2563	16.4284	16.5739	18.7849
2015-08-03	32	23.3	23.8143	24.0129	23.5891	22.3401	23.5002	23.4482	24.5034	21.2388	21.0413	21.6731	26.2991
2015-08-10	33	23.3	23.8	23.5929	24.1736	23.5421	24.3287	24.3082	25.5143	21.93	21.7012	22.9203	27.4473
2015-08-17	34	17.7357	18.4286	17.7271	16.9754	17.3508	17.0659	16.8559	17.541	16.4089	16.5838	16.881	19.1306
2015-08-24	35	19.7929	20.2143	20.6	19.9251	19.1198	19.9462	19.8066	20.7366	18.1906	17.8658	18.7317	22.936
2015-08-31	36	18.3214	18.8857	18.3371	17.8344	17.8132	17.8209	17.7264	18.6662	16.8668	16.8863	17.5145	20.2813
2015-09-07	37	13.2929	13.8	13.5986	13.2355	13.509	13.4991	13.2048	14.5093	12.8203	12.8804	13.5667	15.9977
2015-09-14	38	17.65	18.1571	17.9529	17.0506	16.9247	17.1501	17.0288	17.5181	16.3022	16.0775	16.704	18.1312
2015-09-21	39	12.5143	13.1857	12.2729	12.189	12.5131	12.5126	12.2597	12.7095	11.5796	11.8707	12.4946	14.1859
2015-09-28	40	10.5357	10.9571	11.0614	10.1562	10.7524	10.5542	10.2694	11.5503	9.82483	10.1904	11.3996	12.5446
2015-10-05	41	12.6214	13.4	12.6414	12.1667	12.4044	12.1724	12.0106	12.876	12.0748	12.3494	12.5473	13.4547
2015-10-12	42	7.88571	8.4	8.12571	7.47719	8.22232	7.50228	7.41101	8.43958	7.87966	8.76488	8.51935	8.96994
2015-10-19	43	7.27143	7.58571	8.04571	6.8374	7.14722	7.07698	6.8244	7.1379	6.39405	7.0496	7.45109	8.875
2015-10-26	44	8.15714	8.58571	8.97571	7.97397	8.52619	8.44147	7.9498	8.18413	7.74901	8.31101	8.57222	9.77996
2015-11-02	45	8.11429	8.3	8.84429	8.01525	6.57014	8.04415	7.99792	6.31577	6.50536	6.67381	7.27292	9.75635
2015-11-09	46	11.0714	11.7	11.67	11.7549	10.2554	11.6941	11.8116	10.2843	10.0828	9.75804	10.5815	12.3496
2015-11-16	47	7.97857	8.78571	8.51429	8.21206	7.13353	8.14157	8.27063	7.28552	6.91696	7.15407	7.64653	9.67827
2015-11-23	48	-0.142857	0.9	0.907143	0.161974	-0.366766	0.136012	0.128571	-0.0262897	-0.407738	0.843155	0.831944	2.66905
2015-11-30	49	4.07857	5.37143	5.48714	5.46105	4.73307	5.41758	5.37051	4.84518	4.67388	5.00824	5.12294	6.62542
2015-12-07	50	0.164286	1.48571	1.49	0.659752	-0.313591	0.331845	0.643353	-0.195635	-0.545238	0.727679	0.400595	2.49018
2015-12-14	51	1.32857	2.55714	2.28	2.16154	1.34583	1.93304	2.03462	1.72222	1.538	2.20437	1.98591	3.59544
2015-12-21	52	3.22857	4.02857	3.42714	3.35223	1.07956	2.46379	3.41121	1.22629	1.07579	1.72093	1.54583	3.97827
2015-12-28	53	-1.79286	-1.2	-0.398571	0.496128	-0.0428819	0.674826	0.447743	-0.101562	-0.271354	0.627604	0.525521	1.99132

## Sheet: 2015_monthly avg
					WSloc	Tilia roots	Tilia trunk n	Tilia crown	Trellis s 1cm	Trellis n 1cm	Trellis n soil	Trellis s 1cm	Porch
date	month	SPARTACUS	ZAMGGleisdf	e-obs	M00: °C	M02: °C	M03: °C	M04: °C	M05: °C	M06: °C	M07: °C	M08: °C	M22: °C
2015-01-01	1	1.3	1.4	2.02065	1.95808	1.10954	1.76055	1.96996	1.34093	1.35768	1.59563	1.76723	2.87867
2015-02-01	2	1	0.9	1.65321	1.17196	0.946688	1.21059	1.3155	0.968345	1.0742	1.27993	1.53701	2.89204
2015-03-01	3	5.5	5	5.95839	5.21558	4.68656	5.47547	5.67065	5.86075	5.72245	4.61084	5.54765	7.49568
2015-04-01	4	9.6	9.6	10.3887	9.72595	9.16838	10.0734	10.4079	11.3597	9.74699	9.51285	10.7882	12.259
2015-05-01	5	14.6	14.9	14.9732	14.4366	13.7444	14.6825	14.6674	16.1456	14.2685	14.4458	14.3363	16.3631
2015-06-01	6	18.2	18.9	18.706	18.304	18.0372	18.6455	18.5846	21.4465	17.6406	17.6335	18.0228	20.9224
2015-07-01	7	21.6	22.1	21.9352	21.4626	21.1672	21.4812	21.4125	22.8996	20.0352	19.8748	20.6938	23.6262
2015-08-01	8	20.9	20.9	21.3342	21.0154	20.4608	21.061	20.9485	21.9341	19.3186	19.1823	19.9144	23.8045
2015-09-01	9	14.6	14.3	14.7717	14.3027	14.507	14.5111	14.3138	15.0925	13.7	13.7852	14.464	16.3811
2015-10-01	10	9.4	8.9	9.78613	8.94978	9.40952	9.13618	8.89337	9.68239	8.87007	9.40193	9.68958	10.6178
2015-11-01	11	6.7	5.6	7.41033	7.01925	5.92343	6.98602	7.03019	5.92975	5.75354	6.06625	6.5644	8.57799
2015-12-01	12	1.8	1.7	2.83097	2.41387	1.32321	2.12458	2.36919	1.48658	1.2609	2.0786	1.89066	3.78772
